# Supplementary material for: Teflon promotes chromosomal recruitment of homolog conjunction proteins during Drosophila male meiosis
Source: PLoS Genet. 2022 Oct 17;18(10):e1010469. doi: 10.1371/journal.pgen.1010469 (PMC9612826; doi:10.1371/journal.pgen.1010469)
Supplement: S1 Table — (XLSX) [file pgen.1010469.s013.xlsx]

## Sheet: Sheet1
UASt target genes a)	eye roughness			developmental lethality b)
	GMR-GAL4	sev-GAL4	ey-GAL4	GMR-GAL4	sev-GAL4	ey-GAL4	Act5C-GAL4	alphaTub84B-GAL4	en-GAL4
none	-	-	-	0%	0%	0%	0%	0%	0%
UASt-snm II.1	-	-	-	ndc)	nd	nd	nd	0%	nd
UASt-uno-mCherry III.2	-	-	-	nd	nd	nd	nd	nd	nd
UASt-mnm II.2	-	-	-	nd	nd	nd	nd	0%	nd
UASt-tef III	-	-	-	41.2%	49.8%	0.644	0%	85.5%	42.5%
UASt-snm II.1, UASt-mnm II.2	-	-	-	nd	nd	nd	nd	nd	nd
UASt-uno-mCherry III.2. UASt-tef III	-	-	-	nd	nd	nd	nd	nd	nd
UASt-mnm II.2, UASt-tef III	(+)	nd	nd	nd	nd	nd	nd	nd	nd
UASt-snm II.1, UASt-uno-mCherry II.2 (SU)	++	nd	-	nd	nd	nd	nd	nd	nd
UASt-snm II.1, UASt-mnm II.2; UASt-uno-mCherry III.2 (SUM)	+++	(+)	-	48.5%	42.1%	0	100% d)	100%	98.9% e)
UASt-snm II.1, UASt-mnm II.2; UASt-uno-mCherry III.2, UASt-tef III (SUMT)	++++	+	-	98.1%	91.7%	0.829	100% d)	100%	100% f)
a) the progeny that was scored had one copy of the indicated UASt transgenes inherited from the mother and one copy of the GAL4 driver transgene inherited from the father
b) percentage of scored progeny that did not develop to the adult stage, based on comparison of number of adult progeny to number of control progeny
c) nd: not done
d) embryonic lethal
e) lethal predominantly during larval and pupal stages
f) first instar larvae leave the food and die
