# Supplementary material for: Teflon promotes chromosomal recruitment of homolog conjunction proteins during Drosophila male meiosis
Source: PLoS Genet. 2022 Oct 17;18(10):e1010469. doi: 10.1371/journal.pgen.1010469 (PMC9612826; doi:10.1371/journal.pgen.1010469)
Supplement: S2 Table — (XLSX) [file pgen.1010469.s014.xlsx]

## Sheet: Sheet1
Figure	label in figure	genotype
1A-E		w*; tef[z2-3455]/ tef[z2-4169]; P{ry+, hs-mnm-EGFP}/ P{w+, gHis2Av-mRFP}III.1, P{w+, g-cid-EGFP-cid}III.1
1F	+	w[1]
	mnm	w*;; mnm[z3-3298]/ mnm[z3-5578]
	snm	w*;; snm[z3-0317]/ snm[z3-2138]
	tef	w*; cn tef[z2-3455] bw/ cn tef[z2-4169] bw
	tef g-tef-sm_myc	w*; cn tef[z2-3455] bw/ cn tef[z2-4169] bw; P{w+, g-tef-sm_myc}III.1/ +
	tef bam>tef-myc	w*; cn tef[z2-3455] bw/ cn tef[z2-4169] bw; P{w+, UASt-tef-10xmyc}III.1/ P{w+, bamP-GAL4-VP16}III
2A	+	w[1118]
	g-tef-sm_myc	w[1118]; P{w+, g-tef-sm_myc}II.1
3A,C	uno; bam>uno-EGFP	w*; uno[cc1]/ uno[cc1]; P{w+, UASt-uno-EGFP}III.1/ P{w+, bamP-GAL4-VP16}III, P{w+, gHis2Av-mRFP}III.1
3B,D	tef; bam>tef-egfp	w*; cn tef[z2-3455] bw/ cn tef[z2-4169] bw; P{w+, UASt-tef-EGFP}III.1/ P{w+, bamP-GAL4-VP16}III, P{w+, gHis2Av-mRFP}III.1
3E	uno; bam>uno-EGFP	w*; uno[cc1]/ uno[cc1]; P{w+, UASt-uno-EGFP}III.1/ P{w+, bamP-GAL4-VP16}III, P{w+, gHis2Av-mRFP}III.1
	bam>mCherry-uno-EGFP	w*;; P{w+, UASt-mCherry-uno-EGFP}attP2/ P{w+, bamP-GAL4-VP16}III
3E bar diagram	UNO-EGFP (b)	w*; uno[cc1]/ uno[cc1]; P{w+, UASt-uno-EGFP}III.1/ P{w+, bamP-GAL4-VP16}III, P{w+, gHis2Av-mRFP}III.1
	UNO-EGFP (g)	w*; uno[cc1], P{w+, g-uno-EGFP}II.2/ uno[cc1], P{w+, g-uno-EGFP}II.2
	mCherry-UNO-EGFP	w*;; P{w+, UASt-mCherry-uno-EGFP}attP2/ P{w+, bamP-GAL4-VP16}III
4A	tef-E	w*;; P{w+, UASt-tef-EGFP}III.2/ P{w[+mC]=Sgs3-GAL4.PD}TP1
	tef_N-E	w*;; P{w+, UASt-tef_N-EGFP}III.1/ P{w[+mC]=Sgs3-GAL4.PD}TP1
	tef_C-E	w*; P{w+, UASt-tef_C-EGFP}II.1/ +; +/ P{w[+mC]=Sgs3-GAL4.PD}TP1
	nls-E	w*;; P{w[+mC]=UAS-GFP.nls}8/ P{w[+mC]=Sgs3-GAL4.PD}TP1
4B	mnm-C	w*;; P{w+, UASt-mnm-mCherry}III.1/ P{w[+mC]=Sgs3-GAL4.PD}TP1
	snm-C	w*;; P{w+, UASt-snm-mCherry}III.1/ P{w[+mC]=Sgs3-GAL4.PD}TP1
	uno-C	w*;; P{w+, UASt-uno-mCherry}III.2/ P{w[+mC]=Sgs3-GAL4.PD}TP1
	mnm-C tef	w*;; P{w+, UASt-mnm-mCherry}III.1, P{w+, UASt-tef}III/ P{w[+mC]=Sgs3-GAL4.PD}TP1
	snm-C tef	w*;; P{w+, UASt-snm-mCherry}III.1, P{w+, UASt-tef}III/ P{w[+mC]=Sgs3-GAL4.PD}TP1
	uno-C tef	w*;; P{w+, UASt-uno-mCherry}III.2, P{w+, UASt-tef}III/ P{w[+mC]=Sgs3-GAL4.PD}TP1
	mnm-C tef-E	w*;; P{w+, UASt-mnm-mCherry}III.1, P{w+, UASt-tef-EGFP}III.2/ P{w[+mC]=Sgs3-GAL4.PD}TP1
4C	uno-C snm-E	w*; P{w+, UASt-snm}II.1, P{w+, UASt-uno-mCherry}II.1/ +; +/ P{w[+mC]=Sgs3-GAL4.PD}TP1
	snm uno-C mnm-E	w*; P{w+, UASt-snm}II.1, P{w+, UASt-uno-mCherry}II.1/ +; P{w+, UASt-mnm-EGFP}III.1/ P{w[+mC]=Sgs3-GAL4.PD}TP1
4D	snm uno-C tef-E	w*; P{w+, UASt-snm}II.1, P{w+, UASt-uno-mCherry}II.2/ +; P{w+, UASt-tef-EGFP}III.2/ P{w[+mC]=Sgs3-GAL4.PD}TP1
4E	snm uno-C tef-E	w*; P{w+, UASt-snm}II.1, P{w+, UASt-uno-mCherry}II.2/ +; P{w+, UASt-tef-EGFP}III.2/ P{w[+mC]=Sgs3-GAL4.PD}TP1
	snm uno-C mnm tef-E	w*; P{w+, UASt-snm}II.2, P{w+, UASt-mnm}II.1/ +; P{w+, UASt-mnm-mCherry}III.2, P{w+, UASt-tef-EGFP}III.2/ P{w[+mC]=Sgs3-GAL4.PD}TP1
5C	TEF-E MNM-C	w*;; P{w+, UASt-mnm-mCherry}III.1, P{w+, UASt-tef-EGFP}III.2/ P{w[+mC]=Sgs3-GAL4.PD}TP1
	TEF-E Mod(mdg4)_CP-C	w*; P{w+, UASt-mod(mdg4)_CP-mCherry }II.1/ +; P{w+, UASt-tef-EGFP}III.2/ P{w[+mC]=Sgs3-GAL4.PD}TP1
	TEF-E Mod(mdg4_T-C	w*; P{w+, UASt-mod(mdg4)_T-mCherry }II.1/ +; P{w+, UASt-tef-EGFP}III.2/ P{w[+mC]=Sgs3-GAL4.PD}TP1
	TEF-E Mod(mdg4_P-C	w*; P{w+, UASt-mod(mdg4)_P-mCherry }II.1/ +; P{w+, UASt-tef-EGFP}III.2/ P{w[+mC]=Sgs3-GAL4.PD}TP1
	TEF-E Mod(mdg4_C-C	w*; P{w+, UASt-mod(mdg4)_C-mCherry }II.1/ +; P{w+, UASt-tef-EGFP}III.2/ P{w[+mC]=Sgs3-GAL4.PD}TP1
6A	bam>SUM (snm uno-C mnm)	w*; P{w+, UASt-snm}II.1, P{w+, UASt-mnm}II.2/ +; P{w+, UASt-mnm-mCherry}III.2/ P{w+, bamP-GAL4-VP16}III
	bam>SUMT (snm uno-C mnm tef)	w*; P{w+, UASt-snm}II.1, P{w+, UASt-mnm}II.2/ +; P{w+, UASt-mnm-mCherry}III.2, P{w+, UASt-tef}III/ P{w+, bamP-GAL4-VP16}III
6B	bam>SUMT (snm uno-C mnm tef-EGFP)	w*; P{w+, UASt-snm}II.1, P{w+, UASt-mnm}II.2/ P{w+, UASt-tef-EGFP}II.1; P{w+, UASt-mnm-mCherry}III.2/ P{w+, bamP-GAL4-VP16}III
6C-F	+	w*; P{w+, gCid-EGFP-Cid}II.1, P{w+, gHis2Av-mRFP}II.2/ CyO, P{ry+, ftz-lacZ}; P{w+, bamP-GAL4-VP16}III
	bam>T (tef-EGFP)	w*;; P{w+, UASt-tef}III.3/ P{w+, bamP-GAL4-VP16}III, P{w+, gHis2Av-mRFP}III.1
	bam>SUM (snm uno-C mnm)	w*; P{w+, UASt-snm}II.1, P{w+, UASt-mnm}II.2/ +; P{w+, UASt-mnm-mCherry}III.2/ P{w+, bamP-GAL4-VP16}III, P{w+, gHis2Av-GFP}III
	bam>SUMT (snm uno-C mnm tef)	w*; P{w+, UASt-snm}II.1, P{w+, UASt-mnm}II.2/ +; P{w+, UASt-mnm-mCherry}III.2, P{w+, UASt-tef}III/ P{w+, bamP-GAL4-VP16}III, P{w+, gHis2Av-GFP}III
6G	+	w*;; P{ry+, hsp70-mnm-EGFP}, ry[506]/ P{w+, gi2xtdTomato-Cenp-C}III.1
	tef	w*; cn tef[z2-3455] bw/ cn tef[z2-4169] bw; P{ry+, hsp70-mnm-EGFP}, ry[506]/+
7A	+	w*; P{GAL4-ninaE.GMR}12/ +; +/ +
	snm	w*; P{GAL4-ninaE.GMR}12/ P{w+, UASt-snm}II.1; +/ +
	uno-C	w*; P{GAL4-ninaE.GMR}12/ +; +/ P{w+, UASt-uno-mCherry}III.2
	mnm	w*; P{GAL4-ninaE.GMR}12/ P{w+, UASt-mnm}II.2; +/ +
	tef	w*; P{GAL4-ninaE.GMR}12/+; +/ P{w+, UASt-tef}III
	snm mnm	w*; P{GAL4-ninaE.GMR}12/ P{w+, UASt-snm}II.1, P{w+, UASt-mnm}II.2; +/ +
	uno-C tef	w*; P{GAL4-ninaE.GMR}12/ +; +/ P{w+, UASt-uno-mCherry}III.2, P{w+, UASt-tef}III
	mnm tef	w*; P{GAL4-ninaE.GMR}12/ P{w+, UASt-mnm}II.2; +/ P{w+, UASt-tef}III
	snm uno-C (SU)	w*; P{GAL4-ninaE.GMR}12/ P{w+, UASt-snm}II.1, P{w+, UASt-uno-mCherry}II.2; +/ +
	snm uno-C mnm (SUM)	w*; P{GAL4-ninaE.GMR}12/ P{w+, UASt-snm}II.1, P{w+, UASt-mnm}II.2; +/ P{w+, UASt-uno-mCherry}III.2
	snm uno-C mnm tef (SUMT)	w*; P{GAL4-ninaE.GMR}12/ P{w+, UASt-snm}II.1, P{w+, UASt-mnm}II.2; +/ P{w+, UASt-uno-mCherry}III.2, P{w+, UASt-tef}III
7A bar diagram	+	w*; P{GAL4-ninaE.GMR}12/ +; +/ +
	TEF	w*; P{GAL4-ninaE.GMR}12/+; +/ P{w+, UASt-tef}III
	SUM	w*; P{GAL4-ninaE.GMR}12/ P{w+, UASt-snm}II.1, P{w+, UASt-mnm}II.2; +/ P{w+, UASt-uno-mCherry}III.2
	SUMT	w*; P{GAL4-ninaE.GMR}12/ P{w+, UASt-snm}II.1, P{w+, UASt-mnm}II.2; +/ P{w+, UASt-uno-mCherry}III.2, P{w+, UASt-tef}III
7B,C	tub-GAL80ts en-GAL4 >SUMT (uno-mCherry tef-EGFP)	w*; P{en-GAL4}, P{w[+mC]=tubP-GAL80[ts]}10/ P{w+, UASt-snm}II.1, P{w+, UASt-mnm}II.2; +/ P{w+, UASt-uno-mCherry}III.2, P{w+, UASt-tef-EGFP}III.2
S1 Fig	+	w[1]
	mnm	w*;; mnm[z3-3298]/ mnm[z3-5578]
	snm	w*;; snm[z3-0317]/ snm[z3-2138]
	tef	w*; cn tef[z2-3455] bw/ cn tef[z2-4169] bw
	tef; g-tef-sm_myc	w*; cn tef[z2-3455] bw/ cn tef[z2-4169] bw; P{w+, g-tef-sm_myc}III.1/ +
	tef; bam>tef-myc	w*; cn tef[z2-3455] bw/ cn tef[z2-4169] bw; P{w+, UASt-tef-10xmyc}III.1/ P{w+, bamP-GAL4-VP16}III
	tef; bam>tef-EGFP	w*; cn tef[z2-3455] bw/ cn tef[z2-4169] bw; P{w+, UASt-tef-EGFP}III.2/ P{w+, bamP-GAL4-VP16}III
S2 Fig	+	w[1118]
	g-tef-sm_myc II.1	w[1118]; P{w+, g-tef-sm_myc}II.1
	g-tef-sm_myc III.1	w[1118];; P{w+, g-tef-sm_myc}III.1
	bam>tef-myc III.1	w*;; P{w+, UASt-tef-10xmyc}III.1/ P{w+, bamP-GAL4-VP16}III
S3 Fig	Sgs3>nls-GFP	w*;; P{w+, UASt-nls-GFP}III/ P{w+, Sgs3-GAL4.PD}TP1
	Sgs3>mCherry-nls	w*;; P{w[+mC]=UAS-mCherry.NLS}3/ P{w+, Sgs3-GAL4.PD}TP1
S3 Fig bar diagram	nls-E III	w*;; P{w[+mC]=UAS-GFP.nls}8/ P{w[+mC]=Sgs3-GAL4.PD}TP1
	tef-E III.2	w*;; P{w+, UASt-tef-EGFP}III.2/ P{w[+mC]=Sgs3-GAL4.PD}TP1
	tef_N-E III.1	w*;; P{w+, UASt-tef_N-EGFP}III.1/ P{w[+mC]=Sgs3-GAL4.PD}TP1
	tef_C-E II.1	w*; P{w+, UASt-tef_C-EGFP}II.1/ +; +/ P{w[+mC]=Sgs3-GAL4.PD}TP1
	nls-C III	w*;; P{w[+mC]=UAS-mCherry.NLS}3/ P{w+, Sgs3-GAL4.PD}TP1
	snm-C III.1	w*;; P{w+, UASt-snm-mCherry}III.1/ P{w[+mC]=Sgs3-GAL4.PD}TP1
	mnm-C III.1	w*;; P{w+, UASt-mnm-mCherry}III.1/ P{w[+mC]=Sgs3-GAL4.PD}TP1
	tef III mnm-C III.1	w*;; P{w+, UASt-mnm-mCherry}III.1, P{w+, UASt-tef}III/ P{w[+mC]=Sgs3-GAL4.PD}TP1
	tef-E III.2 mnm-C III.1	w*;; P{w+, UASt-mnm-mCherry}III.1, P{w+, UASt-tef-EGFP}III.2/ P{w[+mC]=Sgs3-GAL4.PD}TP1
	uno-C III.1	w*;; P{w+, UASt-uno-mCherry}III.1/ P{w[+mC]=Sgs3-GAL4.PD}TP1
	uno-C III.2	w*;; P{w+, UASt-uno-mCherry}III.2/ P{w[+mC]=Sgs3-GAL4.PD}TP1
	snm-E II.1	w*; P{w+, UASt-snm-EGFP}II.1/ +; +/ P{w[+mC]=Sgs3-GAL4.PD}TP1
	snm-E II.1 uno-C III.1	w*; P{w+, UASt-snm-EGFP}II.1/ +; P{w+, UASt-uno-mCherry}III.1/ P{w[+mC]=Sgs3-GAL4.PD}TP1
	snm-E II.1 uno-C II.2	w*; P{w+, UASt-snm-EGFP}II.1, P{w+, UASt-uno-mCherry}II.2/ +; +/ P{w[+mC]=Sgs3-GAL4.PD}TP1
	snm-E II.2	w*; P{w+, UASt-snm-EGFP}II.2/ +; +/ P{w[+mC]=Sgs3-GAL4.PD}TP1
	snm-E II.2 mnm II.2	w*; P{w+, UASt-snm-EGFP}II.2, P{w+, UASt-mnm}II.2/ +; +/ P{w[+mC]=Sgs3-GAL4.PD}TP1
	mnm-E II.2	w*; P{w+, UASt-mnm-EGFP}II.2/ +; +/ P{w[+mC]=Sgs3-GAL4.PD}TP1
	mnm-E II.2 snm II.2	w*; P{w+, UASt-mnm-EGFP}II.2, P{w+, UASt-snm}II.2/ +; +/ P{w[+mC]=Sgs3-GAL4.PD}TP1
	mnm-E II.2 uno-C II.2	w*; P{w+, UASt-mnm-EGFP}II.2, P{w+, UASt-uno-mCherry}II.2/ +; +/ P{w[+mC]=Sgs3-GAL4.PD}TP1
	mnm-E II.2 uno-C III.1	w*; P{w+, UASt-mnm-EGFP}II.2/ +; P{w+, UASt-uno-mCherry}III.1/ P{w[+mC]=Sgs3-GAL4.PD}TP1
	snm-C III.1 tef III	w*;; P{w+, UASt-snm-mCherry}III.1, P{w+, UASt-tef}III/ P{w[+mC]=Sgs3-GAL4.PD}TP1
	uno-C III.2 tef III	w*;; P{w+, UASt-uno-mCherry}III.2, P{w+, UASt-tef}III/ P{w[+mC]=Sgs3-GAL4.PD}TP1
	snm II.1 uno-C III.2 mnm II.2	w*; P{w+, UASt-snm}II.1, P{w+, UASt-mnm}II.2/ +; P{w+, UASt-uno-mCherry}III.2/ P{w[+mC]=Sgs3-GAL4.PD}TP1
	snm II.1 uno-C III.2 mnm II.2 tef III	w*; P{w+, UASt-snm}II.1, P{w+, UASt-mnm}II.2/ +; P{w+, UASt-uno-mCherry}III.2, P{w+, UASt-tef}III/ P{w[+mC]=Sgs3-GAL4.PD}TP1
S4 Fig	Sgs3>tef-EGFP mod(mdg4)_CP-mCherry	w*; P{w+, UASt-mod(mdg4)_CP-mCherry }II.1/ +; P{w+, UASt-tef-EGFP}III.2/ P{w[+mC]=Sgs3-GAL4.PD}TP1
	Sgs3>tef-EGFP mod(mdg4)_T-mCherry	w*; P{w+, UASt-mod(mdg4)_T-mCherry }II.1/ +; P{w+, UASt-tef-EGFP}III.2/ P{w[+mC]=Sgs3-GAL4.PD}TP1
	Sgs3>tef-EGFP mod(mdg4)_P-mCherry	w*; P{w+, UASt-mod(mdg4)_P-mCherry }II.1/ +; P{w+, UASt-tef-EGFP}III.2/ P{w[+mC]=Sgs3-GAL4.PD}TP1
	Sgs3>tef-EGFP mod(mdg4)_C-mCherry	w*; P{w+, UASt-mod(mdg4)_C-mCherry }II.1/ +; P{w+, UASt-tef-EGFP}III.2/ P{w[+mC]=Sgs3-GAL4.PD}TP1
S4 Fig bar diagram	tef-E III.2	w*;; P{w+, UASt-tef-EGFP}III.2/ P{w[+mC]=Sgs3-GAL4.PD}TP1
	mnm-C III.1	w*;; P{w+, UASt-mnm-mCherry}III.1/ P{w[+mC]=Sgs3-GAL4.PD}TP1
	tef-E III.2 mnm-C III.1	w*;; P{w+, UASt-mnm-mCherry}III.1, P{w+, UASt-tef-EGFP}III.2/ P{w[+mC]=Sgs3-GAL4.PD}TP1
	mod(mdg4)_CP-C II.1	w*; P{w+, UASt-mod(mdg4)_CP-mCherry }II.1/ +; +/ P{w[+mC]=Sgs3-GAL4.PD}TP1
	tef-E III.2 mod(mdg4)_CP-C II.1	w*; P{w+, UASt-mod(mdg4)_CP-mCherry }II.1/ +; P{w+, UASt-tef-EGFP}III.2/ P{w[+mC]=Sgs3-GAL4.PD}TP1
	mod(mdg4)_T-C II.1	w*; P{w+, UASt-mod(mdg4)_T-mCherry }II.1/ +; +/ P{w[+mC]=Sgs3-GAL4.PD}TP1
	tef-E III.2 mod(mdg4)_T-C II.1	w*; P{w+, UASt-mod(mdg4)_T-mCherry }II.1/ +; P{w+, UASt-tef-EGFP}III.2/ P{w[+mC]=Sgs3-GAL4.PD}TP1
	mod(mdg4)_P-C II.1	w*; P{w+, UASt-mod(mdg4)_P-mCherry }II.1/ +; +/ P{w[+mC]=Sgs3-GAL4.PD}TP1
	tef-E III.2 mod(mdg4)_P-C II.1	w*; P{w+, UASt-mod(mdg4)_P-mCherry }II.1/ +; P{w+, UASt-tef-EGFP}III.2/ P{w[+mC]=Sgs3-GAL4.PD}TP1
	mod(mdg4)_C-C II.1	w*; P{w+, UASt-mod(mdg4)_C-mCherry }II.1/ +; +/ P{w[+mC]=Sgs3-GAL4.PD}TP1
	tef-E III.2 mod(mdg4)_C-C II.1	w*; P{w+, UASt-mod(mdg4)_C-mCherry }II.1/ +; P{w+, UASt-tef-EGFP}III.2/ P{w[+mC]=Sgs3-GAL4.PD}TP1
S6 Fig	mat > SUM (uno-mCherry)	w*; P{w+, UASt-snm}II.1, P{w+, UASt-mnm}II.2/ P{matα4-GAL4-VP16}V2H; P{w+, UASt-uno-mCherry}III.2/ +
	mat > SUMT (uno-mCherry)	w*; P{w+, UASt-snm}II.1, P{w+, UASt-mnm}II.2/ P{matα4-GAL4-VP16}V2H; P{w+, UASt-uno-mCherry}III.2, P{w+, UASt-tef}III/ +
	mat > tef-EGFP	w*; +/ P{matα4-GAL4-VP16}V2H; P{w+, UASt-tef-EGFP}III.2/ +
	mat > SUMT (uno-mCherry tef-EGFP)	w*; P{w+, UASt-snm}II.2, P{w+, UASt-mnm}II.1/ P{matα4-GAL4-VP16}V2H; P{w+, UASt-uno-mCherry}III.2, P{w+, UASt-tef-EGFP}III.2/ +
S7 Fig	tub-GAL80ts en-GAL4 >	w*; P{en-GAL4}, P{w[+mC]=tubP-GAL80[ts]}10/ +
	tub-GAL80ts en-GAL4 >tef-EGFP	w*; P{en-GAL4}, P{w[+mC]=tubP-GAL80[ts]}10/ +; +/ P{w+, UASt-tef-EGFP}III.3
	tub-GAL80ts en-GAL4 >SUM (uno-mCherry tef-EGFP)	w*; P{en-GAL4}, P{w[+mC]=tubP-GAL80[ts]}10/ P{w+, UASt-snm}II.1, P{w+, UASt-mnm}II.2; +/ P{w+, UASt-uno-mCherry}III.2
S1Movie		w*; tef[z2-3455]/ tef[z2-4169]; P{ry+, hs-mnm-EGFP}/ P{w+, gHis2Av-mRFP}III.1, P{w+, g-cid-EGFP-cid}III.1
S2Movie		w*;; P{w+, UASt-mCherry-uno-EGFP}attP2/ P{w+, bamP-GAL4-VP16}III
S3Movie		w*;; P{w+, UASt-tef}III.3/ P{w+, bamP-GAL4-VP16}III, P{w+, gHis2Av-mRFP}III.1
S4Movie		w*; P{w+, UASt-snm}II.1, P{w+, UASt-mnm}II.2/ +; P{w+, UASt-mnm-mCherry}III.2/ P{w+, bamP-GAL4-VP16}III, P{w+, gHis2Av-GFP}III
S5Movie		w*; P{w+, UASt-snm}II.1, P{w+, UASt-mnm}II.2/ +; P{w+, UASt-mnm-mCherry}III.2, P{w+, UASt-tef}III/ P{w+, bamP-GAL4-VP16}III, P{w+, gHis2Av-GFP}III
