# Supplementary material for: Teflon promotes chromosomal recruitment of homolog conjunction proteins during Drosophila male meiosis
Source: PLoS Genet. 2022 Oct 17;18(10):e1010469. doi: 10.1371/journal.pgen.1010469 (PMC9612826; doi:10.1371/journal.pgen.1010469)
Supplement: S3 Table — (XLSX) [file pgen.1010469.s015.xlsx]

## Sheet: Sheet1
designation	sequence (5'- 3')
AB140	CAAGGCGGCCGCAATGTCTAAGTTTCTGGACATGC
AB141	CATTGCGGCCGCAGAATGAGCGTTTCGCA
CL302	AGCGGCCGCAGGCCTAGG
CL337	CGAACTCGAGGGTGGCCGCAGAATGAGCGTTTCG
CL345	CCGCCTCCTCGAGCGCCGGCGTAAAGCGCTCCAAGACAAGCACCTCCGCAAATGTTATGGACCCTCTCGACTCGACCACTGAAACTGGAGCCACGACAACCGCCCAACTTGTGCCGCAACAGATCACCGTGCAAACCTCTGTGGTCTCTGCGGCAGAAGCAAAGCTCCACCAGCAATCGCCGCAGCAGGTTCGACAGGAGGAAGCCGAGTACATTGATCTCCCCATGGAATTGCCCACGAAATCTGAACCTGACTACTCTGAGGACCATGGCGACGCCGCCGGCGATGCCGAGGGCACCTATGTGGAGGACGATACTTACGGAGACATGCGCTACGACGACAGCTACTTCACTGAAAACGAGGATGCTGGCAACCAGACTGCGGCAAATACGAGCGGTG…
CL346	CCGCCTCCTCGAGCGCCGGCGTAAAGCGCTCCAAGACAAGCACCTCCGCAAATGTTATGGACCCTCTCGACTCGACCACTGAAACTGGAGCCACGACAACCGCCCAACTTGTGCCGCAACAGATCACCGTGCAAACCTCTGTGGTCTCTGCGGCAGAAGCAAAGCTCCACCAGCAATCGCCGCAGCAGGTTCGACAGGAGGAAGCCGAGTACATTGATCTCCCCATGGAATTGCCCACGAAATCTGAACCTGACTACTCTGAGGACCATGGCGACGCCGCCGGCGATGCCGAGGGCACCTATGTGGAGGACGATACTTACGGAGACATGCGCTACGACGACAGCTACTTCACTGAAAACGAGGATGCTGGCAACCAGACTGCGGCAAATACGAGCGGTG…
CL347	CCGCCTCCTCGAGCGCCGGCGTAAAGCGCTCCAAGACAAGCACCTCCGCAAATGTTATGGACCCTCTCGACTCGACCACTGAAACTGGAGCCACGACAACCGCCCAACTTGTGCCGCAACAGATCACCGTGCAAACCTCTGTGGTCTCTGCGGCAGAAGCAAAGCTCCACCAGCAATCGCCGCAGCAGGTTCGACAGGAGGAAGCCGAGTACATTGATCTCCCCATGGAATTGCCCACGAAATCTGAACCTGACTACTCTGAGGACCATGGCGACGCCGCCGGCGATGCCGAGGGCACCTATGTGGAGGACGATACTTACGGAGACATGCGCTACGACGACAGCTACTTCACTGAAAACGAGGATGCTGGCAACCAGACTGCGGCAAATACGAGCGGTG…
CL348	CCGCCTCCTCGAGCGCCGGCGTAAAGCGCTCCAAGACAAGCACCTCCGCAAATGTTATGGACCCTCTCGACTCGACCACTGAAACTGGAGCCACGACAACCGCCCAACTTGTGCCGCAACAGATCACCGTGCAAACCTCTGTGGTCTCTGCGGCAGAAGCAAAGCTCCACCAGCAATCGCCGCAGCAGGTTCGACAGGAGGAAGCCGAGTACATTGATCTCCCCATGGAATTGCCCACGAAATCTGAACCTGACTACTCTGAGGACCATGGCGACGCCGCCGGCGATGCCGAGGGCACCTATGTGGAGGACGATACTTACGGAGACATGCGCTACGACGACAGCTACTTCACTGAAAACGAGGATGCTGGCAACCAGACTGCGGCAAATACGAGCGGTG…
CL398	GGTCTGCGGCCGCAATGTCTAAGTTTCTGGACATGCTATCGGGGAGCCAGTGCGTCAGCCTGGAAAAGTGCGGCGATGTGGTGGTCTCAACCAACGACTGTATGATTGCACTTTACTGCCACTTCTGCCGTGACCTCTTCACACAACTGCCGGAGTTCTTAAGACACCTCCAAAGCAACCATTCGGATGTGCTGCACTTCACCAAGGAGCACAACGTTTACAGCGTGGAGGAGCTGTTGTCCGGTGAGCAGGGTAAAGCCCACGAGGACGCCCAGTCGGCGGGGGCCACCCTCGAGGGAACC
CL399	GGTCTGCGGCCGCAATGTCTAAGTTTCTGGACATGCTATCGGGGAGCCAGTGCGTCAGCCTGGAAAAGTGCGGCGATGTGGTGGTCTCAACCAACGACTGTATGATTGCACTTTACTGCCACTTCTGCCGTGACCTCTTCACACAACTGCCGGAGTTCTTAAGACACCTCCAAAGCAACCATTCGGATGTGCTGCACTTCACCAAGGAGCACAACGTTTACAGCGTGGAGGAGCTGTTGTCCGGTGAGCAGGGTAAAGCCCACGAGGACGCCCAGTCGGCGGGGCACAACAGCAGCAGCGGTGACTCTAGTTCACTGATGAATTCAGAGGATTCTAGGGCCATCGAAGGCTCAGAAGATAACTCAGACAATAGCCCAATGAAACCTGAACAAATAGGGA…
CL400	GGTCTGCGGCCGCAATGGGGCACAACAGCAGCAGCGGTGACTCTAGTTCACTGATGAATTCAGAGGATTCTAGGGCCATCGAAGGCTCAGAAGATAACTCAGACAATAGCCCAATGAAACCTGAACAAATAGGGAAACAGAGTGAAATAAACCTGCTAGCGGAAGTGACAAACATTTTATTGCAAACCAACGACAAGGAATTAAAACCCGAAAATGGCGTATTCAACAGACCACGCAAAAAGGCTAATAACGAGAGCAGTTCTTTGAAGATATGCGATCTGAAGAGTCACACTATTGCAAGGACTTCGCGAAAGCGAATGAGCATGGTAAAGAACCGCATCCTGCGAGTCCTTGACAGCGATTTGTCTGCAAAGCTTGAAATTAAACCTCCAGAGCCCA…
CL401	GGTCTGCGGCCGCAATGGCAAAGCTTGAAATTAAACCTCCAGAGCCCAACTCCAAACTTTCTATAACTGAGCCCATCCAAGAAGACAACATACCTGGAACATGTTTTGACACTCCTACAAAGCCCATACCGAGCTCATCTCAATTAAGTGTAAGAAAGTCTTCTTTAACAGAGGCAAACCAAATATGTACCAAATATGCCGAGAAGAAAACGGCGCCTACCATGCCTAAGCTACTGAACTGTGTACCAAAGCCCATATTAACTAGTCAACAAGCCACCCTCGAGGGAACC
JW122	ACTTAGATCTGGGAGGTGGCATGCCGGCACTTACCCAC
JW123	CCTTCTCGAGGCCGCCAACTGGATTGCCTTCTGGTG
LV001	GCCCTCTCGAGCTCAGGATACATTGTAGTGATG
LV002	TTTGGGTACCGCTGGAAACGGTCGTTGCTGC
LV003	CATTCGCGGCCGCATAATGTGTCATTTAGTCATGGTTAC
LV004	ACATTGCGGCCGCAGAATGAGCGTTTCGCAAATGC
LV005	GCTGAACTTTCAAGTGAGTCCG
LV006	TAAAAAAATTTGGTAGTACTTCTACTT
LV007	GGCAGGCGGCCGCAGAGCAAAAACTGATATCGG
LV008	GGCAGGCGGCCGCTTACAGATCCTCTTCGCTG
LV026	AATTGTAGTCCTGTGCGGCCGCTGGTC
LV027	AATTGACCAGCGGCCGCACAGGACTAC
OL004	GTCAGATCTGCCCCCTTGTACAGCTCGTC
OL005	AGTAATTATTGAATACAAGAAGAG
PVL042	ATATGAATTCAAAATGGTGAGCAAGGGCGAGGAG	was PL142 before but does not exist checked in text and inserted PVL042 instead
PVL075	GCTTAGTTTACACATTAAACGACTC
RAS079	GCGGTACCATGGTGAGCAAGGGCGAG
RAS080	GGTCTAGATTACTTGTACAGCTCGTCCATG
ZK048	CTAGTCAACAAGCCACCC
ZK049	TCGAGGGTGGCTTGTTGA
ZK050	GGCCGCAATGTCTAAGTTAA
ZK051	CTAGTTAACTTAGACATTGC
