# Supplementary material for: Teflon promotes chromosomal recruitment of homolog conjunction proteins during Drosophila male meiosis
Source: PLoS Genet. 2022 Oct 17;18(10):e1010469. doi: 10.1371/journal.pgen.1010469 (PMC9612826; doi:10.1371/journal.pgen.1010469)
Supplement: S4 Table — (XLSX) [file pgen.1010469.s016.xlsx]

## Sheet: Fig 1B
Time [s]	signal intensity (a.u.)
	MNM-EGFP XY dot	Cid-EGFP X cen	Cid-EGFP Y cen
1500	16125	8879	29595
1510	18827	11437	22690
1520	15957	11688	22319
1530	12693	10283	15925
1540	17598	11868	18705
1550	13636	13306	17727
1560	17223	12371	17982
1570	19419	9673	21283
1580	12968	10497	21626
1590	15860	10220	26596
1600	16077	10803	16237
1610	16366	9257	18310
1620	12904	10976	22305
1630	13703	10785	18996
1640	13291	14148	21419
1650	14978	11099	20263
1660	13354	11676	18906
1670	12537	10801	16160
1680	12057	9009	19919
1690	12132	11440	20363
1700	13890	14516	17250
1710	14070	15065	17795
1720	14057	16176	20730
1730	12530	12458	19491
1740	15882	10478	19843
1750	16423	13197	18888
1760	16316	13102	18323
1770	18156	16451	23691
1780	14863	13791	27775
1790	17018	11133	23906
1800	14595	10807	21684
1810	16232	10654	22250
1820	13319	15446	17027
1830	12332	9873	21499
1840	13195	11950	15907
1850	15245	10509	17611
1860	13282	10546	19225
1870	16195	10225	19447
1880	12943	11738	19221
1890	14360	11253	17814
1900	11350	11144	23190
1910	14380	9266	16280
1920	11282	11380	16505
1930	12914	14199	22666
1940	14318	9760	20067
1950	10429	10701	16681
1960	12089	12857	16269
1970	13099	8789	15616
1980	15645	9150	19082
1990	18760	10541	13750
2000	9773	9549	16489
2010	14698	12374	17919
2020	11573	12164	19368
2030	12125	13222	17318
2040	9294	10974	18687
2050	12435	11999	20817
2060	10716	12416	13738
2070	11526	9175	17564
2080	11972	8223	14314
2090	13123	12338	14616
2100	14275	9069	14412
2110	14089	9527	16963
2120	12393	9114	12612
2130	10868	9700	14396
2140	9711	9922	15324
2150	11194	9453	14731
2160	12813	9439	16570
2170	9802	10220	14847
2180	10722	8554	14138
2190	11436	11424	19200
2200	9713	7439	13986
2210	13338	8015	14169
2220	11557	10307	15225
2230	11433	10048	17075
2240	11949	10110	17784
2250	15347	10854	18605
2260	12999	8667	18886
2270	13110	12994	14334
2280	14066	15436	22270
2290	14600	11260	17392
2300	14177	8535	16239
2310	16448	10575	14537
2320	14796	8776	22629
2330	12984	12095	15795
2340	10484	10081	15714
2350	12935	10802	17162
2360	10594	12744	21158
2370	14491	13550	17889
2380	13319	11170	17887
2390	11696	13262	15324
2400	14875	12016	16809
2410	14667	9817	19094
2420	13967	8245	14859
2430	9192	10956	18005
2440	10565	11492	17495
2450	9077	8634	15473
2460	9239	7543	16297
2470	8298	8424	18206
2480	8512	9772	17288
2490	5648	8957	12276
2500	7210	7064	16928
2510	6062	10134	16943
2520	4832	7330	13472
2530	4061	8626	16048
2540	5021	12562	13582
2550	3354	10138	14835
2560	#N/A	11159	14912
2570	#N/A	7327	11389
2580	#N/A	11460	13637
2590	#N/A	10845	11054
2600	#N/A	11373	13050
2610	#N/A	10079	10507
2620	#N/A	9394	13649
2630	#N/A	10854	13331
2640	#N/A	10585	13170
2650	#N/A	12713	11977
2660	#N/A	9988	14825
2670	#N/A	12507	12420
2680	#N/A	11807	14010
2690	#N/A	8158	19408
2700	#N/A	7577	12825
2710	#N/A	7889	10516
2720	#N/A	11463	14719
2730	#N/A	10025	13125
2740	#N/A	6404	14438
2750	#N/A	10903	10752
2760	#N/A	10094	10928
2770	#N/A	11165	9870
2780	#N/A	11578	9727
2790	#N/A	10195	10421
2800	#N/A	12138	9572
2810	#N/A	11560	11143
2820	#N/A	10198	9965
2830	#N/A	9254	14603

## Sheet: Fig 1C
Time [s]	chrX cen position			chrY cen position			Dkt XY [microM]	chr4a cen position			chr4b cen position			Dkt chr4 [microM]
	Position X	Position Y	Position Z	Position X	Position Y	Position Z		Position X	Position Y	Position Z	Position X	Position Y	Position Z
0	-824.729	-70.1397	7.6857	-825.343	-68.7081	6.10862	2.21668	-822.746	-69.9191	3.17829	-823.447	-69.6416	3.33175	0.769388
10	-824.576	-70.2027	7.26545	-825.32	-68.5998	5.83986	2.27049	-822.762	-70.2975	2.9096	-823.129	-69.5263	3.62298	1.11281
20	-824.236	-70.3553	7.20725	-825.527	-68.8186	5.91884	2.38498	-822.748	-70.2144	3.19216	-823.095	-69.5347	3.37727	0.785281
30	-824.812	-70.5912	7.72053	-825.653	-68.8766	6.18245	2.45211	-823.108	-70.2699	3.23	-822.991	-69.5855	3.71236	0.845437
40	-824.905	-70.6885	7.41595	-825.616	-68.8098	6.31509	2.29062	-823.126	-70.5201	3.2264	-823.02	-69.9592	3.74751	0.772917
50	-825.135	-70.8633	7.392	-826.21	-69.2209	6.30679	2.24294	-823.503	-70.9456	3.18561	-823.337	-70.3443	3.73331	0.830116
60	-824.925	-70.3903	7.61482	-826.337	-69.0148	6.57293	2.22964	-823.336	-70.7853	3.22135	-823.39	-70.222	3.75521	0.777965
70	-825.167	-70.7405	7.72909	-826.69	-69.3396	6.62815	2.34395	-823.373	-70.8864	3.23986	-823.695	-70.2319	3.76412	0.898278
80	-825.027	-70.2941	7.77973	-826.46	-69.1981	6.59905	2.15609	-823.519	-70.2772	3.34883	-824.185	-70.2588	3.83889	0.827075
90	-825.011	-70.0253	7.7168	-826.094	-68.8009	6.89937	1.82763	-823.458	-69.8899	3.72318	-823.969	-70.0347	4.26393	0.757957
100	-824.995	-70.0585	7.66808	-825.839	-68.6997	6.83127	1.80525	-824.042	-69.3743	3.92404	-824.462	-69.641	4.26714	0.604356
110	-824.634	-69.5488	7.35738	-825.665	-68.7193	6.80074	1.43558	-824.013	-69.5151	3.97398	-824.242	-69.7681	4.36701	0.520502
120	-824.611	-69.9507	7.68276	-825.44	-68.768	6.72858	1.73103	-824.153	-69.5151	4.74294	-824.06	-69.4214	4.24008	0.519901
130	-824.635	-69.955	7.66604	-825.709	-68.9088	6.87125	1.69697	-824.056	-69.9846	4.76444	-824.001	-69.6817	4.29141	0.564385
140	-824.276	-70.2209	7.08377	-825.549	-69.2948	6.5217	1.67156	-823.809	-70.1991	4.73618	-823.564	-70.0774	3.77372	1.00058
150	-824.303	-70.3298	7.65365	-825.443	-69.2284	6.70993	1.8448	-823.507	-70.3338	5.14025	-823.318	-70.1815	3.85547	1.30751
160	-824.418	-70.1959	7.77728	-825.637	-69.2253	6.72208	1.88188	-823.599	-69.8067	4.8294	-823.703	-70.1695	4.21207	0.723558
170	-824.105	-70.5469	7.6938	-825.282	-69.0413	6.8025	2.10869	-823.275	-69.666	5.04273	-823.587	-70.0305	3.99184	1.15524
180	-824.048	-70.1397	7.80139	-825.114	-68.7092	7.22056	1.87618	-823.215	-69.6633	5.11473	-823.414	-69.5311	4.32468	0.825383
190	-823.752	-70.0318	7.72802	-824.873	-68.8138	6.8598	1.86922	-822.911	-69.2777	5.17832	-823.259	-69.3686	4.32262	0.928218
200	-824.04	-70.4861	8.04227	-825.044	-68.8675	7.24834	2.06354	-823.018	-69.2877	5.17905	-823.36	-69.2887	4.26957	0.971658
210	-823.92	-70.2725	8.29986	-824.946	-68.9756	7.46356	1.85311	-823.249	-69.2194	5.64152	-823.285	-69.0898	4.73792	0.913556
220	-823.831	-70.7503	8.25745	-824.938	-69.4283	7.70222	1.81147	-823.474	-69.3192	5.95197	-823.41	-68.8226	4.86075	1.20061
230	-823.812	-70.8197	8.3188	-825.033	-69.5548	7.78373	1.83769	-823.506	-69.5142	6.23636	-823.761	-69.1468	5.19053	1.13744
240	-823.864	-70.8193	8.26543	-825.333	-69.8047	7.76119	1.85516	-823.882	-69.5112	6.19483	-823.857	-69.0339	4.78031	1.49309
250	-823.676	-70.8064	8.30044	-825.283	-69.8839	8.12998	1.86078	-824.198	-69.1835	6.51766	-824.319	-68.7565	5.27521	1.31934
260	-823.515	-70.6656	8.00702	-825.193	-70.0266	8.1584	1.80192	-824.395	-69.2042	6.29385	-824.086	-68.9123	5.2161	1.15855
270	-823.887	-70.9069	8.10967	-825.393	-70.1941	7.95192	1.67362	-824.704	-69.4596	6.42077	-824.807	-68.7266	5.29443	1.34779
280	-824.053	-70.9362	8.32665	-825.531	-69.9791	8.22984	1.76349	-824.869	-69.1817	6.91865	-825.18	-68.3113	6.14597	1.20472
290	-823.662	-70.5215	7.77404	-825.322	-69.8985	8.10217	1.80316	-824.556	-68.9295	6.7501	-825.056	-68.0731	5.78464	1.38403
300	-823.924	-70.6867	8.34983	-825.476	-70.0526	8.22008	1.68155	-824.723	-69.2326	7.16713	-825.008	-68.1966	6.29948	1.38106
310	-823.543	-70.6762	8.43253	-825.322	-70.327	8.31945	1.81647	-824.623	-69.209	7.27269	-825.038	-68.2073	6.786	1.18848
320	-823.792	-70.7001	8.23602	-825.294	-70.5182	8.18358	1.51388	-825.113	-69.3262	6.79535	-824.925	-68.2498	6.51635	1.12775
330	-823.437	-70.8761	8.13106	-825.039	-70.6586	8.27592	1.62317	-824.873	-69.5685	7.25927	-825.093	-68.5345	6.74653	1.17493
340	-823.467	-71.3036	8.63704	-825.019	-70.683	8.42543	1.68482	-825.004	-69.6045	7.25671	-824.901	-68.3724	7.15259	1.24077
350	-823.371	-71.582	8.65289	-825.037	-70.9855	8.71346	1.7706	-824.696	-69.7627	7.47799	-824.88	-68.5501	7.29053	1.24072
360	-823.44	-71.8656	8.70786	-825.216	-71.0965	8.84106	1.93996	-823.974	-69.5854	7.7357	-824.78	-68.8216	7.78363	1.11145
370	-823.583	-71.969	8.85393	-825.282	-71.344	8.75344	1.8131	-824.485	-69.5151	7.26678	-824.738	-68.5072	7.78286	1.16026
380	-823.627	-72.1684	8.77473	-825.057	-71.6247	8.74709	1.53012	-825.22	-69.4978	7.15967	-824.588	-68.9041	7.7476	1.04765
390	-823.798	-72.1101	8.76771	-825.439	-71.7608	8.70725	1.67885	-825.089	-69.6974	7.24348	-824.516	-68.9839	7.77357	1.05755
400	-823.856	-72.3162	8.72033	-825.522	-71.8997	8.81448	1.71985	-825.452	-69.2529	7.73271	-824.589	-69.1552	8.27628	1.02459
410	-823.685	-72.3931	8.38327	-825.409	-71.8459	8.78613	1.85308	-825.685	-69.4779	8.62174	-824.882	-68.9933	8.74792	0.946344
420	-823.498	-72.4229	8.35872	-825.355	-72.0453	9.13419	2.04753	-825.808	-69.322	9.70589	-824.934	-68.9283	9.25127	1.06092
430	-823.52	-72.5524	8.27479	-825.41	-72.3255	8.97279	2.02751	-825.805	-69.3838	9.74628	-824.887	-69.3043	10.1916	1.0234
440	-823.621	-72.2867	8.0393	-825.366	-72.4812	8.95417	1.97986	-826.078	-69.8426	10.2426	-825.323	-69.4366	9.75222	0.98759
450	-823.786	-72.0643	7.7392	-825.319	-72.6522	9.16232	2.17278	-825.549	-70.5229	10.7453	-824.872	-69.9077	10.2898	1.0219
460	-823.592	-72.1659	7.83404	-825.188	-72.7163	8.94049	2.01851	-825.742	-70.9157	10.8764	-825.066	-70.3713	10.6768	0.890611
470	-823.618	-72.3478	8.51937	-825.245	-72.9775	9.00391	1.81064	-826.407	-71.3815	11.2674	-825.809	-70.859	10.7072	0.97182
480	-823.766	-72.1775	8.31543	-825.434	-72.89	8.76272	1.86814	-826.681	-71.1825	11.6888	-826.324	-71.0787	10.7567	1.00351
490	-823.78	-72.0018	8.38077	-825.506	-72.6243	8.78669	1.87919	-826.63	-70.7152	12.1309	-826.356	-71.3852	11.2123	1.16953
500	-824.038	-71.8811	8.729	-825.68	-72.5758	8.85728	1.78752	-826.575	-70.7516	12.4047	-826.561	-71.604	11.7332	1.08522
510	-824.073	-71.7463	8.78836	-825.849	-72.3553	8.87883	1.87969	-825.743	-72.7285	12.6969	-826.134	-71.791	12.7774	1.01895
520	-824.12	-71.4587	8.79847	-825.734	-72.2082	8.84474	1.78014	-825.676	-71.7933	13.5295	-825.71	-70.8229	13.7605	0.998095
530	-824.226	-71.0636	8.73907	-825.886	-72.0204	8.79991	1.91697	-825.52	-69.9199	12.8898	-825.393	-70.5453	13.837	1.14212
540	-822.87	-71.1236	9.77316	-825.044	-72.5005	9.25519	2.62496	-824.799	-70.2058	12.6977	-825.058	-70.3553	13.9116	1.25019
550	-821.579	-70.4954	10.9415	-824.344	-71.443	9.4636	3.27526	-822.974	-70.0412	12.7869	-823.198	-69.5406	13.7576	1.11491
560	-822.375	-71.011	10.2449	-824.459	-71.5406	9.22816	2.37851	-823.265	-71.3348	11.9537	-820.779	-69.7976	12.5118	2.97568
570	-822.535	-70.9228	10.2852	-824.561	-71.7581	9.26842	2.41583	-823.81	-71.5961	11.816	-821.21	-69.895	12.3938	3.16032
580	-822.711	-70.7948	10.3561	-824.579	-71.2545	9.2011	2.24383	-824.701	-72.0155	11.8404	-821.7	-69.6575	12.6959	3.91127
590	-822.887	-70.7742	10.3295	-824.731	-71.3944	9.1778	2.26084	-824.38	-71.4491	12.1734	-821.665	-69.306	12.6909	3.49741
600	-823.288	-70.9668	10.2104	-825.044	-71.3273	8.84828	2.25141	-824.75	-71.536	11.8745	-822.102	-69.3697	12.7152	3.523
610	-822.785	-70.5337	10.6278	-824.418	-70.4042	9.22662	2.15564	-824.68	-70.9805	12.1102	-822.381	-69.3408	13.1545	3.01074
620	-822.705	-70.3095	10.7887	-824.253	-70.5772	9.375	2.11341	-824.827	-70.8531	12.2383	-822.238	-69.1799	13.3079	3.26291
630	-822.436	-70.5486	10.8377	-824.287	-70.8193	9.84808	2.11632	-825.242	-71.4626	11.8235	-822.05	-69.2492	13.2611	4.14182
640	-822.131	-70.3236	10.6947	-823.687	-70.3438	9.28509	2.09965	-825.389	-71.5979	11.743	-822.123	-69.1182	13.2374	4.3645
650	-822.191	-69.9884	10.6495	-823.569	-69.7228	9.37934	1.89281	-825.21	-71.2227	11.9745	-821.714	-69.0943	13.1846	4.26807
660	-822.39	-70.2025	10.6123	-823.091	-69.1253	9.85522	1.49162	-824.892	-71.0849	12.3321	-821.784	-68.7707	13.2243	3.97633
670	-822.41	-70.2765	10.7061	-822.443	-68.5207	10.4666	1.77237	-825.349	-71.1029	11.5065	-822.418	-69.1217	12.7432	3.74771
680	-821.987	-69.9102	11.2294	-821.645	-68.3817	10.9311	1.59445	-825.905	-71.6582	11.3293	-823.442	-69.7804	12.7393	3.40303
690	-821.898	-70.0266	11.2647	-821.417	-68.4181	11.2311	1.67921	-826.059	-72.3265	11.232	-823.945	-70.4432	12.3711	3.05178
700	-821.972	-69.9342	11.5639	-820.893	-68.3658	11.7536	1.91314	-826.33	-72.8719	10.7114	-823.892	-70.5948	12.3274	3.70682
710	-822.682	-70.4973	11.2723	-820.803	-68.5155	11.6933	2.76323	-826.091	-72.2698	11.1913	-824.655	-71.0766	12.2431	2.14292
720	-823.194	-70.6486	11.1727	-820.915	-68.7475	11.3056	2.97081	-825.889	-71.3873	11.6544	-824.988	-71.5214	12.2486	1.08759
730	-823.561	-71.6068	10.8302	-820.491	-69.22	11.5292	3.95099	-825.711	-70.7891	11.9455	-825.079	-71.4757	12.2839	0.992652
740	-823.667	-71.9244	10.6019	-820.334	-69.4916	11.7214	4.27559	-825.133	-70.41	12.1778	-824.829	-71.1585	12.7627	0.997385
750	-823.705	-72.1897	10.3457	-820.817	-69.9811	11.736	3.89248	-824.462	-70.5364	12.1805	-825.35	-71.6374	12.7454	1.52311
760	-823.308	-71.988	10.667	-820.973	-70.027	11.8136	3.25767	-824.688	-70.6336	12.1076	-825.27	-71.7081	12.7603	1.38538
770	-822.982	-71.5739	10.7979	-820.649	-69.7195	11.8566	3.16268	-824.406	-70.8022	11.7212	-824.858	-71.1686	12.7932	1.21973
780	-823.242	-71.9317	10.7822	-820.882	-70.0153	11.7171	3.1806	-824.228	-70.444	11.8042	-824.532	-70.7798	13.1514	1.42131
790	-823.183	-71.9295	10.5849	-820.981	-70.1344	11.2987	2.92928	-824.258	-70.5856	11.6324	-824.356	-70.4003	13.0957	1.47824
800	-822.936	-71.8207	10.6672	-821.141	-70.1403	11.3075	2.54082	-824.077	-70.6871	11.4402	-824.178	-70.1924	13.2377	1.86707
810	-822.899	-72.3153	10.6801	-820.966	-70.74	11.3307	2.57708	-824.296	-71.147	11.2242	-824.071	-70.3467	13.2297	2.17098
820	-823.154	-72.4036	10.32	-821.462	-71.0356	11.2485	2.36567	-824.355	-71.3503	11.2656	-823.692	-70.3103	13.155	2.25632
830	-823.303	-72.8571	10.6694	-821.735	-71.1094	11.3248	2.43775	-824.34	-71.4753	11.2829	-822.095	-69.6916	13.2032	3.45097
840	-823.556	-72.6381	10.2411	-821.798	-71.021	11.2121	2.57845	-824.594	-71.5904	11.1655	-822.783	-70.0703	13.1898	3.11259
850	-823.747	-72.5396	9.95964	-821.588	-70.9781	11.271	2.96972	-824.694	-71.4425	10.8386	-823.054	-70.1463	12.8002	2.86664
860	-824.146	-72.8071	9.73015	-822.112	-71.4372	11.2375	2.87852	-825.596	-71.7319	10.8889	-823.622	-70.6795	13.2177	3.22917
870	-823.896	-72.8522	9.75379	-821.953	-71.12	11.285	3.02	-825.722	-71.477	10.788	-824.437	-71.0702	12.6666	2.31211
880	-823.775	-72.7815	10.1584	-821.899	-71.0196	11.5266	2.91473	-825.89	-71.4869	10.6848	-824.027	-70.6609	12.778	2.92139
890	-823.455	-72.3802	10.1934	-821.5	-70.8205	11.686	2.91248	-825.348	-70.2319	11.2699	-823.604	-70.3983	12.8483	2.35809
900	-823.247	-72.3087	10.2739	-821.385	-70.7987	11.7414	2.81082	-825.299	-69.9025	11.1241	-823.719	-70.7724	12.7638	2.43757
910	-822.461	-72.2706	10.7196	-820.483	-70.9022	11.8363	2.6518	-824.846	-69.8251	11.1177	-823.935	-71.0438	12.4142	1.99902
920	-822.189	-72.4398	10.7412	-820.446	-70.7638	12.0428	2.74612	-825.451	-70.0373	11.2359	-824.282	-71.2384	12.2009	1.93402
930	-821.965	-72.5314	10.6911	-820.35	-70.7169	12.1182	2.81731	-825.355	-70.0716	11.0884	-824.828	-71.7153	11.7174	1.83715
940	-822.022	-72.3097	11.1694	-820.464	-70.5185	12.4269	2.68646	-825.68	-70.6346	11.1983	-825.729	-73.1307	10.2951	2.65494
950	-821.806	-72.2759	11.1977	-820.468	-70.0668	12.7125	2.99416	-825.856	-71.5083	10.7959	-825.733	-73.5563	10.6938	2.05423
960	-821.909	-72.1256	11.0529	-820.357	-69.6853	12.6922	3.32432	-825.928	-71.7129	10.7158	-825.843	-73.757	10.307	2.08631
970	-821.689	-72.3238	10.6429	-820.035	-69.8652	12.2975	3.39384	-825.816	-71.5008	10.307	-826.023	-74.3729	9.39481	3.02058
980	-821.399	-72.0221	10.3344	-819.723	-69.6962	12.1317	3.38365	-826.017	-72.0202	10.2218	-826.264	-74.5224	9.28077	2.68469
990	-821.18	-71.8045	10.2738	-819.361	-69.6852	12.1022	3.33815	-825.864	-71.9368	10.2408	-826.055	-74.0477	9.49944	2.24544
1000	-821.432	-71.9365	10.2019	-819.444	-69.9908	11.734	3.17572	-825.941	-72.0055	9.81853	-826.344	-73.916	9.59805	1.96495
1010	-821.59	-72.1025	9.79184	-819.486	-70.4365	11.5739	3.22151	-826.08	-72.3037	10.0399	-826.192	-73.5893	10.2329	1.30482
1020	-821.761	-72.2933	9.73964	-819.627	-70.5326	11.3062	3.17933	-826.219	-72.5601	9.36633	-826.517	-73.8382	9.86841	1.40514
1030	-821.973	-72.4205	9.5982	-820.078	-70.5989	11.1933	3.07467	-826.108	-72.4639	9.68192	-826.329	-73.765	10.4729	1.53862
1040	-822.366	-72.4982	9.68022	-820.523	-70.8794	10.8084	2.69999	-825.75	-72.3243	9.75694	-825.908	-73.0994	11.7613	2.15481
1050	-822.35	-72.5556	9.6825	-820.645	-71.2046	10.5001	2.32394	-825.841	-72.2618	10.327	-825.701	-72.3661	12.5582	2.23802
1060	-822.465	-72.7446	9.31399	-821.121	-71.3674	10.3167	2.16989	-825.099	-72.0225	10.5135	-825.402	-72.1197	12.8636	2.37155
1070	-822.482	-72.7353	9.20354	-820.978	-71.3656	10.2252	2.27638	-823.238	-70.4569	12.1404	-825.611	-72.5734	12.4826	3.19809
1080	-822.637	-72.928	9.13816	-820.983	-71.5098	10.0768	2.37235	-824.725	-71.4562	11.2907	-825.213	-72.2534	12.7192	1.70713
1090	-822.676	-73.013	9.19796	-821.135	-71.6793	10.1179	2.23601	-824.894	-71.4694	11.0056	-825.401	-72.52	12.1416	1.62828
1100	-822.395	-72.7949	8.76606	-820.818	-71.4811	10.0693	2.43134	-825.41	-72.8635	9.88461	-824.729	-72.0859	12.5696	2.87708
1110	-822.461	-72.9933	8.78499	-820.842	-71.6076	9.77821	2.35113	-826.151	-74.0906	9.21107	-822.919	-70.825	13.6074	6.35906
1120	-822.574	-73.0185	8.76005	-820.942	-71.5896	9.72058	2.3723	-826.516	-74.2744	8.95676	-823.431	-71.1885	13.1126	6.02586
1130	-822.628	-73.0948	8.73225	-820.929	-71.6221	9.69102	2.44432	-826.235	-73.8818	9.22087	-823.08	-71.2455	13.2202	5.73574
1140	-822.766	-73.279	8.74956	-821.115	-71.7877	9.77419	2.44942	-826.532	-74.221	8.80678	-823.18	-71.3286	12.8818	6.01728
1150	-822.773	-73.18	8.42621	-821.082	-71.6512	9.55436	2.54351	-826.842	-74.5947	8.10034	-822.698	-70.7926	13.2173	7.60342
1160	-822.727	-72.9244	8.56385	-821.031	-71.4555	9.27796	2.35458	-826.679	-74.6692	8.23975	-822.992	-71.0128	13.2029	7.18304
1170	-822.74	-72.9508	8.2573	-820.944	-71.5469	9.2344	2.48018	-826.861	-74.3791	8.23018	-822.686	-70.9644	13.2638	7.37754
1180	-822.774	-72.8113	8.4647	-820.848	-71.4459	9.25551	2.48981	-827.038	-74.3651	8.18401	-822.458	-70.5764	13.2611	7.81713
1190	-822.24	-72.9728	8.24891	-820.541	-71.4566	8.82946	2.35	-826.598	-74.6544	8.22267	-822.39	-70.659	12.7446	7.35652
1200	-822.225	-72.8922	8.27388	-820.605	-71.4449	8.88387	2.25636	-826.823	-74.3103	8.26406	-822.105	-70.938	12.3824	7.11285
1210	-822.787	-72.9395	8.25453	-821.071	-71.407	9.0655	2.43944	-827.05	-73.8016	8.46354	-822.549	-70.809	12.3065	6.63197
1220	-822.478	-72.9306	8.60379	-820.977	-71.3742	9.37074	2.29425	-826.612	-74.0097	8.36471	-822.294	-70.6632	12.346	6.7598
1230	-822.463	-72.67	8.63941	-820.943	-71.18	9.30086	2.2289	-826.577	-73.3021	8.69309	-822.03	-70.5979	12.2686	6.38531
1240	-822.789	-72.7493	8.68608	-821.091	-71.1983	9.30671	2.38201	-826.642	-73.0688	9.10453	-821.48	-70.1083	12.8045	7.00718
1250	-822.632	-72.641	8.60629	-821.27	-71.1825	9.28858	2.10898	-826.462	-72.7672	9.45989	-820.974	-69.5276	12.8345	7.21118
1260	-822.755	-72.6331	8.49137	-821.492	-71.2072	9.46533	2.13938	-826.257	-71.9913	10.2122	-821.154	-69.3425	12.8279	6.31654
1270	-822.91	-72.4764	8.60361	-821.308	-71.0413	9.28083	2.25489	-826.147	-71.3324	10.2693	-820.607	-69.1262	12.8195	6.48556
1280	-822.837	-72.4732	8.725	-821.32	-71.0744	9.40553	2.1728	-826.576	-72.107	9.82837	-820.653	-69.7024	12.6947	7.0057
1290	-823.012	-72.5549	8.71812	-821.484	-71.1938	9.65379	2.25008	-826.622	-72.1889	9.72599	-820.75	-69.7119	12.7449	7.05193
1300	-822.974	-72.6341	8.71636	-821.567	-71.3513	9.61205	2.10416	-827.017	-72.7342	8.79333	-820.325	-69.3857	12.7914	8.4841
1310	-822.934	-72.5737	8.69927	-821.271	-71.1546	9.43589	2.30695	-827.19	-73.3352	8.27857	-820.729	-69.1446	12.7714	8.91578
1320	-822.895	-72.8941	8.75756	-821.383	-71.4623	9.73732	2.30133	-826.96	-73.8951	8.648	-820.704	-69.1707	12.7772	8.86046
1330	-822.673	-72.9444	8.61654	-821.416	-71.5351	9.68433	2.16941	-826.734	-74.0105	8.21122	-820.297	-69.0243	13.2294	9.56448
1340	-822.77	-72.9697	8.7105	-821.371	-71.3597	9.71819	2.35897	-826.821	-74.4729	8.28766	-820.202	-68.7084	13.2437	10.0798
1350	-822.813	-72.7433	8.80405	-821.416	-71.1664	9.87643	2.36394	-827.025	-74.5644	8.24527	-819.797	-68.1584	13.2675	10.8859
1360	-822.671	-72.6621	8.65611	-821.294	-71.271	9.70656	2.22143	-827.131	-74.5452	7.74444	-819.69	-68.2722	13.2279	11.1708
1370	-822.733	-72.4232	8.89691	-821.26	-71.0028	10.0121	2.33043	-827.131	-74.6525	7.60706	-819.81	-67.9776	13.0321	11.2952
1380	-822.62	-72.4255	8.85149	-821.128	-71.1449	9.7963	2.18144	-827.029	-74.4514	8.07887	-818.79	-67.7708	13.1908	11.7747
1390	-822.376	-72.7407	9.25543	-820.849	-71.3534	9.85393	2.14815	-827.033	-74.5469	8.04039	-818.659	-68.0361	13.281	11.8312
1400	-822.613	-72.8067	9.29701	-821.154	-71.6232	10.184	2.07752	-826.86	-74.4813	8.62678	-818.756	-67.8589	13.2089	11.4248
1410	-822.507	-72.9343	9.29369	-821.167	-71.6067	10.2437	2.11202	-826.522	-74.5854	8.30364	-819.237	-67.7809	13.5958	11.2862
1420	-822.558	-72.838	9.35402	-821.123	-71.5115	10.1946	2.1273	-826.368	-74.6857	8.33822	-818.839	-67.7537	13.6016	11.5083
1430	-822.337	-73.0849	9.31092	-820.997	-71.6468	10.1627	2.14226	-825.538	-73.7859	8.79213	-819.035	-67.7636	13.4063	9.99238
1440	-822.563	-73.1849	9.6819	-821.057	-71.6857	10.5575	2.29833	-825.293	-73.3493	9.21516	-818.843	-67.8007	13.6559	9.59738
1450	-822.465	-73.1502	9.52054	-820.852	-71.6574	10.3554	2.351	-824.211	-71.7291	10.273	-818.074	-68.0076	13.6836	7.94635
1460	-822.461	-73.1273	9.7676	-820.856	-71.7018	10.3434	2.22253	-823.792	-71.0918	10.7458	-818.148	-67.8088	13.0807	6.9343
1470	-822.418	-73.0839	9.38721	-820.783	-71.6512	10.2321	2.33232	-822.379	-70.2932	11.3098	-817.76	-68.0577	13.2042	5.47004
1480	-822.255	-73.1006	9.27213	-820.791	-71.7888	10.2009	2.1741	-821.155	-69.668	11.3447	-817.863	-67.8307	13.2084	4.20551
1490	-822.247	-73.1701	9.3474	-820.757	-71.6263	9.93141	2.22362	-820.843	-69.4855	11.734	-817.914	-67.7241	12.975	3.63616
1500	-822.225	-73.1133	9.71877	-820.853	-71.5244	9.96539	2.11372	-820.983	-69.268	11.3991	-818.029	-67.4418	12.7008	3.70885
1510	-822.236	-72.9922	9.72907	-820.932	-71.4904	10.2358	2.05246	-821.136	-68.9401	11.7494	-818.58	-67.3709	12.8206	3.18481
1520	-821.994	-73.1214	9.75338	-820.786	-71.6697	10.1863	1.93755	-820.872	-69.0269	12.1784	-818.888	-67.6189	12.7369	2.49613
1530	-821.983	-73.1685	9.80844	-820.779	-71.9171	10.3157	1.80912	-820.994	-69.188	12.0123	-819.185	-67.8434	12.692	2.35423
1540	-821.96	-73.1838	10.0257	-820.81	-71.918	10.3781	1.74612	-820.841	-69.0546	11.598	-819.298	-67.909	12.302	2.04667
1550	-821.903	-73.3683	10.0657	-820.628	-71.9943	10.2864	1.88738	-820.353	-69.0766	11.9859	-819.279	-68.2507	12.5764	1.47793
1560	-822.136	-73.1008	9.71168	-820.777	-71.8575	10.2305	1.9136	-820.35	-69.0964	12.0069	-819.348	-68.3419	12.3783	1.30813
1570	-822.114	-72.941	9.68421	-820.631	-71.6485	10.2274	2.04081	-820.221	-69.0345	12.0201	-819.391	-68.4204	12.2936	1.06809
1580	-821.988	-72.976	9.76702	-820.529	-71.6084	10.2584	2.05924	-820.883	-69.3413	11.7106	-819.267	-68.3496	12.2645	1.97528
1590	-821.782	-73.2193	9.655	-820.339	-71.6607	9.98909	2.15014	-821.466	-69.9061	10.8832	-820.2	-68.6303	11.6687	1.96149
1600	-821.735	-73.0859	9.2173	-820.273	-71.6499	10.1944	2.2703	-822.877	-71.2052	10.3433	-821.136	-69.0054	11.2106	2.93639
1610	-821.645	-72.8724	9.25214	-820.273	-71.4695	10.1867	2.17346	-823.776	-71.6745	10.1394	-822.003	-69.4212	10.8273	2.94858
1620	-821.739	-73.0161	9.29284	-820.305	-71.7525	10.2595	2.14184	-824.206	-72.3073	9.78626	-822.336	-69.3869	11.2726	3.77291
1630	-821.666	-73.0381	9.32529	-820.261	-71.786	10.2512	2.0974	-824.563	-72.3937	9.60038	-822.588	-69.54	10.8501	3.68864
1640	-821.772	-72.8157	9.43056	-820.332	-71.5439	10.1801	2.06225	-824.607	-72.2542	9.75076	-822.893	-69.6447	10.9688	3.35125
1650	-821.799	-73.0779	9.75206	-820.34	-71.6188	10.3677	2.15329	-824.821	-72.6377	9.8076	-823.415	-70.0773	10.8232	3.09256
1660	-822.104	-73.1132	9.90095	-820.557	-71.5774	10.6441	2.30308	-825.006	-72.6694	10.2149	-823.822	-70.4507	10.7854	2.57875
1670	-822.109	-73.0864	10.1884	-820.593	-71.6302	11.1332	2.30465	-825.062	-72.7442	9.91596	-823.956	-70.8533	10.7452	2.3423
1680	-821.968	-72.8254	9.75439	-820.49	-71.4684	10.7053	2.2204	-825.376	-72.761	9.63261	-824.239	-70.8307	10.2337	2.31951
1690	-821.926	-72.6451	9.70885	-820.502	-71.2773	10.7001	2.20935	-825.374	-72.9511	9.24093	-824.508	-71.1685	9.79721	2.05841
1700	-821.759	-72.7022	9.56311	-820.474	-71.3045	10.2884	2.03245	-825.389	-73.2657	8.72365	-824.554	-71.6162	9.44455	1.98438
1710	-821.721	-72.576	9.24392	-820.356	-71.289	10.1987	2.10504	-825.685	-73.489	8.25301	-824.745	-71.6491	9.13333	2.24584
1720	-821.654	-72.6627	9.0091	-820.4	-71.3646	10.1021	2.11003	-825.906	-73.4743	7.86271	-825.172	-72.1721	8.5799	1.65796
1730	-821.637	-72.782	9.19436	-820.454	-71.4696	10.2683	2.06766	-825.806	-73.725	7.84303	-825.268	-72.8532	8.2399	1.09863
1740	-821.77	-72.6388	9.12365	-820.519	-71.2883	10.1819	2.12338	-825.916	-73.5556	7.67776	-825.393	-73.0274	7.72066	0.744557
1750	-821.772	-72.6292	9.21975	-820.682	-71.3018	10.1713	1.96355	-825.96	-73.7102	7.74269	-825.545	-73.2752	7.70923	0.602138
1760	-821.765	-72.472	9.30153	-820.519	-71.1355	10.258	2.06242	-825.701	-73.613	7.33331	-825.453	-73.4063	7.30595	0.324002
1770	-821.904	-72.4696	9.57163	-820.502	-71.1291	10.5839	2.18798	-826.029	-73.7784	7.65716	-825.65	-73.3466	7.52886	0.588688
1780	-821.854	-72.4709	9.3982	-820.508	-71.0396	10.4398	2.2238	-826.383	-74.2263	7.59038	-825.982	-73.6146	7.7245	0.743617
1790	-822.118	-72.5076	9.30995	-820.658	-71.1086	10.7112	2.46014	-826.99	-74.5732	7.24761	-826.483	-73.8181	7.25663	0.909564
1800	-822.129	-72.6243	9.66699	-820.599	-71.3625	10.6053	2.19396	-827.121	-74.0791	7.41174	-826.714	-73.8929	7.21398	0.489314
1810	-822.014	-72.6161	9.361	-820.63	-71.3146	10.4763	2.20301	-827.072	-74.2421	7.34958	-826.781	-74.12	7.24232	0.333308
1820	-821.935	-72.568	9.40628	-820.659	-71.0501	10.672	2.3525	-826.693	-74.5681	7.19029	-826.902	-74.4753	7.72211	0.5789
1830	-821.727	-72.4255	9.62812	-820.392	-70.9298	10.6556	2.25279	-826.601	-75.1074	7.16489	-826.684	-74.2352	7.93492	1.16643
1840	-821.42	-72.4562	9.25289	-820.178	-71.0686	10.2874	2.13031	-826.594	-75.0977	6.828	-826.463	-73.8767	7.83501	1.5881
1850	-821.39	-72.6109	9.23952	-820.148	-71.1588	10.1986	2.13799	-826.648	-75.2273	6.74907	-826.186	-73.2798	8.13931	2.437
1860	-821.351	-72.7356	9.3067	-820.002	-71.1335	9.86221	2.16682	-826.773	-75.2282	6.79515	-826.343	-73.1622	8.13405	2.49918
1870	-821.262	-72.6719	9.31443	-820.034	-71.1398	10.0629	2.10131	-826.688	-75.5555	6.74908	-826.222	-73.2392	8.22166	2.78404
1880	-821.465	-72.3672	9.71573	-820.126	-70.8288	10.2547	2.10952	-826.854	-75.4302	7.15775	-826.348	-72.9102	8.28705	2.80745
1890	-821.598	-72.4596	9.74479	-820.244	-70.9492	10.6889	2.2374	-826.989	-75.4085	6.7851	-826.347	-72.647	8.41687	3.2712
1900	-821.515	-72.2189	9.6532	-820.329	-70.831	10.4583	1.99526	-826.707	-75.1685	6.26295	-826.165	-72.4608	8.29951	3.43118
1910	-821.197	-72.534	9.65606	-820.21	-70.974	10.2115	1.92777	-826.53	-75.7509	6.96479	-826.029	-72.4802	8.75148	3.76042
1920	-821.096	-72.4204	9.30942	-819.993	-71.0424	10.207	1.98019	-826.604	-75.4715	6.80728	-826.017	-72.2001	8.83863	3.89525
1930	-821.207	-72.4371	9.30008	-820.029	-70.9745	9.90936	1.97436	-826.588	-75.6998	6.7602	-825.877	-71.9609	8.73081	4.28581
1940	-821.2	-72.589	9.36682	-820.02	-71.0901	10.2153	2.08783	-826.404	-75.6877	6.37814	-825.95	-72.1586	8.54384	4.16544
1950	-821.45	-72.3518	9.70012	-820.186	-70.8652	10.6379	2.16497	-826.273	-75.4187	6.16946	-825.914	-71.76	8.32912	4.2637
1960	-821.275	-72.3846	9.60462	-819.977	-70.9428	10.2663	2.04973	-826.514	-75.1429	6.23144	-825.691	-71.4466	8.74633	4.54584
1970	-821.006	-72.408	9.30261	-819.675	-71.0644	10.2474	2.11411	-826.286	-74.972	6.28345	-825.359	-71.2938	8.74023	4.51932
1980	-821.094	-72.2409	9.3427	-819.752	-71.1437	10.2468	1.95505	-826.534	-74.6382	6.20788	-825.431	-71.0981	8.80956	4.52964
1990	-820.975	-72.3939	9.31466	-819.717	-71.2629	10.2257	1.92138	-826.642	-74.8844	6.26033	-825.519	-71.1935	8.75089	4.59203
2000	-821.124	-72.4294	9.64531	-819.819	-71.1396	10.5912	2.0643	-826.311	-75.3318	6.31707	-825.486	-71.5454	8.78213	4.59282
2010	-821.101	-72.4537	9.75182	-819.827	-71.1453	10.386	1.93318	-826.624	-75.1966	6.69374	-825.62	-71.2956	9.2087	4.74877
2020	-821.148	-72.4507	9.70183	-819.876	-71.1763	10.5849	2.00547	-826.69	-74.9217	6.30832	-825.748	-71.121	8.95555	4.72657
2030	-821.063	-72.6085	9.73209	-820.013	-71.1527	10.5846	1.98712	-826.488	-75.4177	6.26451	-825.866	-71.5545	8.66799	4.59216
2040	-821.23	-72.5851	9.78328	-819.958	-71.1122	10.7332	2.16559	-826.404	-75.7813	6.25259	-825.616	-71.6692	8.73681	4.86844
2050	-821.224	-72.6487	9.62668	-819.975	-71.174	10.445	2.09866	-826.532	-75.5288	6.13638	-825.686	-71.6233	8.80025	4.80259
2060	-821.398	-72.5728	9.65749	-820.014	-71.2643	10.6756	2.15967	-826.519	-75.0761	5.77393	-825.716	-71.5214	8.74068	4.69918
2070	-821.416	-72.5075	9.66665	-819.999	-71.2821	10.2727	1.96896	-826.649	-74.9173	6.21621	-825.687	-71.6276	8.83816	4.31534
2080	-821.394	-72.6642	9.18069	-820.028	-71.4801	10.2266	2.08853	-826.856	-74.9033	5.70855	-825.611	-71.5227	8.76996	4.72765
2090	-821.602	-72.6558	9.04897	-820.288	-71.3991	10.2354	2.17106	-826.978	-75.1113	5.51185	-825.355	-71.4432	8.74011	5.14886
2100	-821.889	-72.6337	9.33784	-820.444	-71.3199	10.3816	2.21439	-827.16	-75.0849	6.04723	-824.992	-71.4215	9.26079	5.33364
2110	-821.62	-72.6767	9.68121	-820.359	-71.3291	10.4192	1.98766	-826.909	-75.546	6.23685	-825.11	-71.4281	9.28722	5.43123
2120	-821.4	-72.6034	9.39817	-820.089	-71.2805	10.3632	2.09763	-826.613	-75.5287	5.72137	-824.886	-71.0821	9.32921	5.98091
2130	-821.528	-72.6218	9.69146	-820.234	-71.2514	10.7209	2.1476	-826.64	-75.5142	5.29259	-824.869	-70.9419	9.34656	6.36216
2140	-821.628	-72.457	9.65907	-820.376	-71.1895	10.7404	2.08407	-826.619	-75.1961	5.41281	-824.804	-70.9792	9.39405	6.07674
2150	-821.532	-72.6	9.74366	-820.385	-71.2093	10.7049	2.04295	-826.507	-75.0318	5.19118	-824.78	-70.761	9.57211	6.35726
2160	-821.876	-72.7235	9.71943	-820.509	-71.3189	10.6878	2.18617	-826.847	-75.3993	5.28253	-824.743	-70.8911	9.68228	6.64142
2170	-821.948	-72.8158	9.68377	-820.513	-71.3496	10.7992	2.3352	-826.939	-75.5179	5.23673	-824.702	-70.8264	9.36265	6.63608
2180	-821.711	-72.9773	9.83068	-820.427	-71.558	10.8988	2.19179	-826.942	-75.9198	5.28903	-824.704	-71.1386	9.68274	6.86828
2190	-821.631	-72.9611	10.0667	-820.39	-71.4581	10.9055	2.12195	-826.802	-76.1705	5.73776	-824.841	-71.2897	9.271	6.33652
2200	-821.775	-72.9177	9.76399	-820.51	-71.3879	10.7795	2.22975	-827.226	-76.1737	5.75406	-825.017	-71.2446	9.3427	6.48491
2210	-821.775	-72.9947	9.679	-820.469	-71.4959	10.7487	2.2575	-827.213	-76.0653	5.46211	-825.228	-71.1125	9.19448	6.51161
2220	-821.821	-72.7096	9.73033	-820.508	-71.3906	10.7159	2.10596	-827.465	-75.6931	5.324	-825.279	-70.9705	9.31554	6.5585
2230	-821.992	-72.8459	9.8154	-820.612	-71.5016	10.7451	2.13913	-827.512	-76.143	5.35684	-825.522	-71.4002	8.90925	6.25091
2240	-822.075	-73.0033	9.78864	-820.768	-71.4543	10.9457	2.33376	-827.336	-76.7056	5.29589	-825.468	-72.1277	9.12126	6.2514
2250	-821.945	-72.8612	9.82415	-820.648	-71.4641	10.7759	2.13071	-827.413	-76.742	5.75833	-825.641	-72.1362	9.12639	5.97471
2260	-821.988	-73.0929	9.80988	-820.608	-71.6806	10.7741	2.19743	-827.63	-76.799	5.73034	-825.459	-72.2313	9.24381	6.15805
2270	-822.169	-73.1168	9.77675	-820.624	-71.7925	10.766	2.26261	-827.885	-76.6339	5.35495	-825.607	-72.2587	8.80055	6.01696
2280	-821.918	-73.0967	10.0491	-820.328	-71.6233	11.1117	2.41415	-827.519	-76.7853	5.62879	-825.663	-72.6746	8.74693	5.48319
2290	-821.877	-72.9836	9.83617	-820.475	-71.5768	11.1423	2.37711	-827.581	-76.57	4.93695	-825.708	-72.4544	8.70755	5.88759
2300	-821.787	-73.2078	9.90978	-820.146	-71.7898	10.8303	2.35605	-827.856	-76.3663	5.11536	-825.661	-72.6671	8.41872	5.42349
2310	-821.85	-73.1752	9.77435	-820.366	-71.4691	10.839	2.4993	-827.168	-77.3377	5.10116	-825.502	-73.4492	8.2195	5.25548
2320	-821.844	-73.1484	10.127	-820.294	-71.5565	10.9637	2.37418	-827.029	-77.5323	5.21014	-825.693	-73.4673	8.23647	5.24097
2330	-821.831	-73.2707	9.76538	-820.28	-71.5379	10.7844	2.53902	-826.952	-77.538	4.69028	-825.578	-73.5196	7.82635	5.27924
2340	-821.624	-73.323	9.77748	-820.019	-71.643	10.8274	2.54966	-826.86	-77.3699	4.74599	-825.568	-73.5389	7.87439	5.11202
2350	-821.81	-73.121	9.79571	-820.153	-71.4572	10.764	2.53997	-826.998	-77.5386	4.75705	-825.688	-73.5913	8.15969	5.37357
2360	-821.87	-73.237	9.56049	-820.123	-71.5226	10.7368	2.71567	-827.018	-77.5032	4.69499	-825.892	-73.7251	8.1063	5.21334
2370	-821.961	-73.3572	9.62817	-820.132	-71.5107	10.4965	2.74022	-827.166	-77.6371	4.68921	-825.98	-74.0517	7.87529	4.94093
2380	-822.166	-73.2492	9.70784	-820.284	-71.4867	10.7451	2.77925	-827.496	-77.3734	4.79851	-826.313	-73.7523	7.95666	4.94831
2390	-822.02	-73.3139	9.52964	-820.148	-71.7435	10.7501	2.73131	-827.38	-77.3876	4.71425	-826.106	-73.8455	8.1373	5.08791
2400	-821.871	-73.4412	9.40215	-820.104	-71.815	10.61	2.68807	-827.32	-77.6408	5.00462	-826.079	-73.8111	8.22229	5.15365
2410	-821.92	-73.6422	9.68557	-820.12	-72.0136	10.5817	2.58754	-827.43	-77.8123	5.22143	-826.208	-73.949	8.2793	5.07631
2420	-821.974	-73.5063	9.65431	-820.26	-71.801	10.6438	2.61246	-827.462	-77.8067	5.08712	-826.412	-73.7286	8.28905	5.29016
2430	-822.151	-73.3405	9.34226	-820.314	-71.669	10.4895	2.73581	-827.865	-77.3834	5.05316	-826.601	-73.3301	8.30141	5.34585
2440	-822.365	-73.3227	9.74708	-820.468	-71.6306	10.7528	2.73373	-828.01	-77.2649	5.03733	-826.836	-73.3424	8.40703	5.30275
2450	-822.497	-73.2603	9.73754	-820.506	-71.4722	10.7866	2.87435	-828.098	-77.1898	5.16009	-826.899	-73.2528	8.36733	5.21766
2460	-822.591	-73.2283	9.7707	-820.547	-71.5105	10.7743	2.85236	-828.237	-77.1939	4.86464	-827.078	-73.268	8.55556	5.5117
2470	-822.913	-73.2671	9.73706	-820.762	-71.5248	10.7186	2.93698	-828.672	-77.0626	5.21319	-827.48	-73.2125	8.73493	5.35227
2480	-822.909	-73.538	9.75597	-820.824	-71.6078	10.7528	3.01107	-828.546	-77.6745	5.14903	-827.376	-73.7035	8.68279	5.4429
2490	-823.058	-73.496	9.83118	-820.789	-71.529	10.8563	3.17306	-828.268	-77.9986	5.19423	-827.534	-73.9599	8.26398	5.12574
2500	-822.929	-73.6224	9.8722	-820.628	-71.4656	10.8877	3.31325	-828.139	-78.3118	5.23546	-827.55	-74.4015	8.18459	4.93302
2510	-823.048	-73.8673	9.62415	-820.621	-71.5633	10.8904	3.57801	-828.112	-78.4818	4.83904	-827.818	-74.8193	7.74802	4.68642
2520	-822.947	-73.7856	9.63844	-820.287	-71.5829	10.7599	3.63114	-828.47	-78.2686	4.95117	-827.96	-74.6533	7.76196	4.60771
2530	-822.918	-73.7015	9.67714	-820.265	-71.1908	11.1244	3.92894	-828.343	-78.0889	4.69355	-827.988	-74.8305	7.63693	4.4053
2540	-822.964	-73.9261	9.47654	-820.15	-71.1544	11.1669	4.2963	-828.075	-78.6403	4.64888	-827.978	-75.4825	7.2533	4.0944
2550	-823.048	-73.9451	9.43138	-819.904	-70.9268	11.0886	4.66275	-828.268	-78.5189	4.67854	-828.169	-75.538	7.63737	4.20122
2560	-823.267	-73.8593	9.63958	-819.837	-70.7123	11.1223	4.88538	-828.408	-78.5446	4.76223	-828.355	-75.7305	7.5743	3.97866
2570	-823.572	-73.9634	9.29036	-819.79	-70.5071	11.3898	5.53689	-828.139	-78.4146	4.14858	-828.187	-75.7318	6.71811	3.71513
2580	-823.897	-74.0388	9.23975	-819.712	-70.1639	11.6323	6.18493	-827.949	-78.373	3.76892	-828.121	-75.7739	6.63674	3.87418
2590	-824.223	-74.4835	9.22508	-819.669	-69.9739	11.8225	6.91535	-828.086	-78.8081	4.12017	-828.296	-76.2393	6.75154	3.68333
2600	-824.403	-74.7929	9.07186	-819.52	-69.9606	11.8415	7.40714	-827.982	-78.7115	3.83563	-828.278	-76.3825	6.60893	3.6336
2610	-824.496	-74.9487	8.97372	-819.367	-69.7397	12.175	7.98051	-827.975	-78.64	3.74515	-828.264	-76.3396	6.37209	3.50374
2620	-824.717	-75.3821	8.80431	-819.071	-69.693	11.9254	8.60142	-828.031	-78.9929	4.08791	-828.307	-76.7253	6.67164	3.44875
2630	-825.047	-75.8926	8.8799	-819.051	-69.7407	12.3076	9.24916	-828.36	-78.9281	3.75821	-828.691	-76.6676	6.35862	3.46144
2640	-825.41	-76.0477	8.72159	-818.825	-69.479	12.2199	9.93721	-828.593	-78.826	3.79802	-828.965	-76.7218	6.68261	3.58983
2650	-825.648	-76.356	8.57601	-818.612	-69.3498	12.3277	10.6145	-828.634	-78.8874	3.73732	-828.97	-76.9064	6.26872	3.23191
2660	-825.896	-76.4185	8.19285	-818.389	-69.2705	12.5593	11.2479	-828.627	-78.8179	3.25118	-829.063	-77.049	5.72674	3.07368
2670	-826.204	-76.6593	8.07901	-818.326	-69.1664	12.7403	11.8294	-828.83	-78.7093	3.21955	-829.251	-77.1599	5.76864	3.0126
2680	-826.534	-76.6886	7.77304	-818.041	-69.2738	12.8613	12.3693	-829.023	-78.6849	3.16394	-829.414	-77.1776	5.71575	2.98941
2690	-826.977	-76.8997	7.80773	-817.841	-69.209	12.9672	13.009	-829.242	-78.7799	3.3288	-829.653	-77.2968	5.73657	2.8576
2700	-827.327	-77.2127	7.74093	-817.897	-69.0329	13.1921	13.6216	-829.4	-78.7969	3.25945	-829.807	-77.3761	5.61962	2.78473
2710	-827.549	-77.4112	7.56849	-817.951	-68.9744	13.3602	14.0301	-829.456	-78.9532	3.21253	-829.844	-77.466	5.41968	2.68958
2720	-827.701	-77.4775	7.24745	-817.673	-69.0569	13.2705	14.4133	-829.528	-78.7741	3.09836	-829.958	-77.4585	5.37628	2.66545
2730	-827.936	-77.5518	7.24033	-817.559	-69.1384	13.3527	14.6911	-829.627	-78.7087	3.223	-830.101	-77.4351	5.52407	2.67239
2740	-827.976	-77.7922	6.84288	-817.531	-69.1755	13.3594	15.027	-829.623	-78.7992	3.12673	-830.242	-77.6783	5.66596	2.84381
2750	-828.074	-78.0148	6.75742	-817.528	-69.0524	13.6619	15.4666	-829.591	-78.9439	3.02573	-830.157	-77.8468	5.24336	2.53808
2760	-828.061	-78.2973	6.68039	-817.545	-68.8679	13.6836	15.7653	-829.29	-79.1482	3.14923	-829.922	-77.9546	5.27253	2.51645
2770	-828.17	-78.331	6.40505	-817.506	-68.8537	13.7901	16.0648	-829.235	-79.0565	2.79667	-829.948	-77.9084	5.21855	2.77345
2780	-828.281	-78.4073	6.31416	-817.46	-68.79	13.8118	16.3034	-829.311	-79.0656	2.84608	-830.087	-78.0636	5.09402	2.58058
2790	-828.619	-78.5367	6.29093	-817.503	-68.8107	13.7003	16.5245	-829.566	-79.09	2.76391	-830.336	-78.0389	5.00702	2.59408
2800	-828.665	-78.5811	6.24245	-817.531	-68.8029	13.7985	16.6335	-829.592	-78.9785	2.75487	-830.358	-77.9827	4.94426	2.52424
2810	-828.616	-78.7255	6.22734	-817.446	-68.8942	13.8149	16.7031	-829.498	-79.0113	2.74115	-830.268	-78.1445	4.79784	2.36098
2820	-828.754	-78.8375	6.24249	-817.494	-68.9845	13.871	16.7947	-829.495	-79.1788	2.81627	-830.394	-78.2737	5.16049	2.66885
2830	-828.665	-78.8535	6.19736	-817.473	-68.9164	13.9373	16.8497	-829.397	-79.1906	2.7078	-830.258	-78.2016	4.7498	2.42677
2840	-828.615	-79.0614	5.85111	-817.565	-68.9984	14.3234	17.1798	-829.171	-79.2598	2.35845	-830.124	-78.3692	4.59687	2.59073
2850	-828.541	-79.009	5.75338	-817.555	-68.98	14.6315	17.3232	-829.081	-79.2648	2.34794	-830.116	-78.3614	4.30688	2.39266
2860	-828.578	-79.0261	5.70121	-817.44	-69.1041	14.4045	17.2699	-829.115	-79.1607	2.26899	-830.089	-78.3547	4.26304	2.36105
2870	-828.756	-79.1507	5.77437	-817.257	-69.0762	14.411	17.5589	-829.184	-79.2725	2.36332	-830.239	-78.4838	4.30771	2.34856
2880	-828.669	-79.1204	5.73419	-817.338	-69.1412	14.6767	17.5483	-829.18	-79.2994	2.36256	-830.243	-78.494	4.25762	2.3173
2890	-828.953	-79.0831	5.32662	-817.29	-69.2735	14.7047	17.8942	-829.333	-79.1335	2.21758	-830.415	-78.288	3.80064	2.09563
2900	-829.009	-79.0833	5.29591	-817.176	-69.3778	14.7396	17.9833	-829.383	-79.1756	2.18595	-830.465	-78.2485	3.94076	2.26044
2910	-829.027	-79.1649	5.28856	-817.131	-69.3072	14.7972	18.1412	-829.386	-79.1984	2.08027	-830.443	-78.35	3.83959	2.22086
2920	-828.995	-79.222	5.23964	-817.06	-69.4833	14.7833	18.1209	-829.362	-79.2947	2.10209	-830.389	-78.4701	3.74653	2.10686
2930	-829.147	-79.2812	5.20029	-817.04	-69.4565	14.7739	18.2964	-829.411	-79.4056	1.77267	-830.447	-78.505	3.75244	2.40912
2940	-829.087	-79.3678	5.20478	-817.047	-69.5433	14.9201	18.3268	-829.309	-79.4745	1.82052	-830.465	-78.6576	3.74059	2.38544
2950	-829.182	-79.428	5.23191	-817.065	-69.5278	14.7554	18.3175	-829.433	-79.5718	1.92703	-830.523	-78.6494	3.7413	2.30879
2960	-829.216	-79.5586	5.21745	-816.917	-69.6972	14.7719	18.4337	-829.411	-79.6026	1.83327	-830.534	-78.6923	3.75426	2.40416
2970	-829.469	-79.565	5.14519	-816.907	-69.8278	14.7502	18.5708	-829.554	-79.5208	1.76022	-830.68	-78.6495	3.74442	2.44215
2980	-829.3	-79.629	5.0653	-816.838	-69.713	14.8108	18.6709	-829.473	-79.6178	1.73419	-830.497	-78.6438	3.36543	2.15829
2990	-829.303	-79.6151	4.78822	-816.892	-69.822	14.7456	18.6839	-829.475	-79.6622	1.70635	-830.57	-78.6535	3.25849	2.15073
3000	-829.429	-79.6354	4.72237	-816.697	-69.8525	14.7317	18.9208	-829.547	-79.6323	1.6638	-830.691	-78.6525	3.26472	2.19811
3010	-829.483	-79.7002	4.64613	-816.655	-69.8125	14.7603	19.095	-829.569	-79.7213	1.50668	-830.7	-78.7433	3.24867	2.29569
3020	-829.596	-79.5984	4.70213	-816.683	-69.8133	14.7367	19.0574	-829.66	-79.565	1.38274	-830.84	-78.6086	3.19075	2.36136
3030	-829.669	-79.6061	4.38804	-816.573	-69.8129	14.77	19.37	-829.747	-79.4872	1.27764	-830.887	-78.489	3.08747	2.3604
3040	-829.779	-79.7581	4.31743	-816.519	-69.8704	14.7663	19.5646	-829.793	-79.615	1.32612	-830.925	-78.5515	2.80351	2.14363
3050	-829.928	-79.6169	4.42129	-816.525	-69.8642	14.7735	19.5429	-829.925	-79.5168	1.22395	-831.083	-78.4737	3.11105	2.44748

## Sheet: Fig 1D
Time [s]	kt speed [microM/sec]
	chrX	chrY	chr4a	chr4b	chrAa	chrAb	chrAc	chrAd
0	0.045176	0.0290682	0.0446521	0.0464294	0.0363645	0.0195195	0.0267469	0.0140417
10	0.0360264	0.0143065	0.0185394	0.0147787	0.0179822	0.0199805	0.0170915	0.00388786
20	0.0321635	0.027591	0.00873635	0.0236233	0.0207822	0.0316924	0.0204719	0.0270439
30	0.0388094	0.0203157	0.0284089	0.0243482	0.0238039	0.0353228	0.0201047	0.0402506
40	0.0267615	0.0333411	0.0417137	0.0391903	0.016893	0.0153994	0.0611561	0.0324182
50	0.0179495	0.0396149	0.0226796	0.0169073	0.0121397	0.0343474	0.0178672	0.0163432
60	0.018007	0.0294672	0.0188585	0.00764215	0.0264928	0.0705727	0.0287529	0.0204072
70	0.0108341	0.0111203	0.0400385	0.0277414	0.0122284	0.0726644	0.0342456	0.0166316
80	0.0366086	0.0423671	0.0301443	0.0555378	0.0249108	0.0332442	0.0458296	0.0403826
90	0.0131342	0.0414626	0.0400517	0.0595781	0.0195546	0.0184816	0.0383391	0.0230902
100	0.0352984	0.0223891	0.0197698	0.0357562	0.0396354	0.0063065	0.0166643	0.0334704
110	0.0199509	0.0209127	0.0229475	0.0419132	0.0235559	0.0289579	0.016717	0.029588
120	0.0255095	0.0103451	0.0133412	0.0460182	0.00936688	0.0283952	0.0184729	0.0282744
130	0.0368893	0.0288214	0.0472711	0.0382712	0.0266824	0.0273259	0.0138315	0.0219867
140	0.0250252	0.0223135	0.0475952	0.0375746	0.00825131	0.0277919	0.0114947	0.00297873
150	0.0354172	0.0114725	0.0234479	0.0227356	0.01534	0.0282027	0.0136027	0.0109202
160	0.0148394	0.0131725	0.0168699	0.0356756	0.0187416	0.0160604	0.0150886	0.0149876
170	0.018726	0.0443869	0.0354817	0.0249724	0.0358271	0.0147196	0.0291982	0.0215904
180	0.0312503	0.0235568	0.0404706	0.0274499	0.0256406	0.0284439	0.0484202	0.0422026
190	0.0210969	0.00877303	0.0127146	0.0214366	0.0176672	0.0157874	0.0184506	0.0396703
200	0.0321385	0.031466	0.025042	0.0287974	0.0204985	0.0285843	0.00897881	0.0221149
210	0.0199776	0.0364573	0.0377259	0.0448962	0.0277243	0.0213416	0.023636	0.025329
220	0.0279105	0.0333742	0.0329942	0.0356035	0.0228001	0.0116265	0.0378428	0.0524003
230	0.00383525	0.0274427	0.0250326	0.0255801	0.00732727	0.0371369	0.0199862	0.0282955
240	0.00687781	0.0269449	0.0342821	0.0408356	0.00870129	0.0388517	0.0413866	0.0339649
250	0.0230249	0.0237987	0.0253528	0.0302943	0.0253184	0.027433	0.0325825	0.020923
260	0.0150896	0.01871	0.0244543	0.0292203	0.0269668	0.0277442	0.0193951	0.0164388
270	0.0340607	0.0174422	0.0778201	0.0392363	0.0157389	0.0269263	0.0342824	0.0138238
280	0.0279104	0.0169549	0.0427002	0.0320702	0.0257694	0.0086062	0.0266768	0.0195609
290	0.0140708	0.00462754	0.0128808	0.0146225	0.0161517	0.0190428	0.0132289	0.0114502
300	0.0343435	0.024025	0.0505225	0.0298228	0.0139069	0.00959925	0.0484131	0.0581409
310	0.00875732	0.0250509	0.0119069	0.0273246	0.0202612	0.0170828	0.0283869	0.0237575
320	0.0188487	0.0219244	0.0167058	0.021905	0.0261843	0.0246449	0.0691769	0.0527859
330	0.0397051	0.0200735	0.0324191	0.0274856	0.00963263	0.0273311	0.0210538	0.0276339
340	0.0440169	0.0273098	0.0292258	0.0170957	0.0296699	0.028417	0.0194602	0.0144264
350	0.0283556	0.0309214	0.0392038	0.0568002	0.0353683	0.038247	0.00999348	0.0144333
360	0.0242569	0.0217753	0.0257055	0.0194029	0.0363872	0.0246079	0.0110768	0.028735
370	0.0181154	0.0279864	0.0105973	0.0687984	0.0248491	0.0328764	0.0245977	0.0233369
380	0.013555	0.0223922	0.0263055	0.0315646	0.0262554	0.0376107	0.0409149	0.0478244
390	0.0138767	0.027247	0.0292642	0.0332374	0.0240795	0.024973	0.0249553	0.0276557
400	0.0245331	0.00598591	0.0520395	0.0758805	0.0240145	0.0277554	0.083861	0.0902219
410	0.0259753	0.0194483	0.0529387	0.100315	0.0198397	0.0296967	0.0339701	0.0560038
420	0.0126873	0.025731	0.0738377	0.0567397	0.0102644	0.0197827	0.0426991	0.0337068
430	0.0184222	0.0235856	0.0406416	0.0397371	0.00740996	0.0182455	0.0491149	0.0436906
440	0.038596	0.0194168	0.030578	0.0768227	0.00873855	0.0252005	0.0466798	0.0259842
450	0.0119959	0.0147547	0.0669802	0.0645366	0.019507	0.0290222	0.0399021	0.062378
460	0.0423422	0.0184708	0.0699601	0.0660415	0.0384596	0.0225367	0.0410936	0.0541564
470	0.0255991	0.0174505	0.0722852	0.0635086	0.0270342	0.0339714	0.0567088	0.0753979
480	0.0203131	0.0244923	0.0455819	0.0556667	0.0145378	0.031415	0.0231023	0.0158923
490	0.0288499	0.0205334	0.0566947	0.0421154	0.0230063	0.0278611	0.035654	0.0419154
500	0.0281632	0.0222805	0.0816063	0.113589	0.0220242	0.00844067	0.0389606	0.0552958
510	0.0217921	0.018587	0.116673	0.0888635	0.0257456	0.0207233	0.0497849	0.0317231
520	0.0350697	0.0173045	0.0897572	0.141202	0.0270792	0.0230364	0.0599221	0.0809428
530	0.0810236	0.0427511	0.0408087	0.099759	0.0378251	0.0142192	0.0936009	0.136965
540	0.174495	0.0887441	0.120769	0.127525	0.0630514	0.0170689	0.00331308	0.0381693
550	0.034646	0.0562166	0.22685	0.102227	0.0443141	0.129637	0.0630672	0.063481
560	0.0618188	0.0214626	0.121849	0.100722	0.0158634	0.105318	0.0516998	0.0750577
570	0.0207648	0.0155825	0.0474909	0.0796582	0.0111662	0.112712	0.0505628	0.0948659
580	0.0191974	0.0205814	0.0400761	0.0344405	0.00954172	0.121871	0.0667307	0.0731202
590	0.0309537	0.0293833	0.0247208	0.0241577	0.0284571	0.06071	0.0682905	0.0598461
600	0.0198193	0.0519847	0.0426575	0.0279967	0.0468365	0.0490302	0.0792121	0.087322
610	0.0525854	0.060517	0.0318577	0.0388819	0.108742	0.137515	0.0737267	0.0874401
620	0.0203925	0.0379426	0.0179725	0.0397093	0.0637843	0.183262	0.0531329	0.0443417
630	0.029083	0.0309476	0.00741882	0.052834	0.0328442	0.107134	0.0984737	0.0699751
640	0.031983	0.069587	0.0188602	0.0142622	0.0584419	0.125646	0.129276	0.10368
650	0.0148453	0.0735784	0.0242837	0.0463008	0.183291	0.102541	0.0743319	0.0570423
660	0.0183236	0.0986836	0.0415448	0.0251298	0.273206	0.0276222	0.0262153	0.0300511
670	0.0396229	0.0974569	0.100064	0.0768165	0.133267	0.0500091	0.0307836	0.0501003
680	0.0398988	0.0641951	0.102693	0.0720429	0.00304466	0.0441169	0.0455816	0.0418421
690	0.0167836	0.0557401	0.0508678	0.0713273	0.0423867	0.0642512	0.0336227	0.034479
700	0.045727	0.0387284	0.0479801	0.00386147	0.0347234	0.101487	0.0124166	0.0263094
710	0.0734181	0.0294462	0.0718543	0.0906597	0.0254704	0.0966183	0.0450424	0.0395164
720	0.0741502	0.0393824	0.0292097	0.0852397	0.0228646	0.0929808	0.0695462	0.0371243
730	0.0737913	0.051594	0.0324494	0.0670771	0.00329653	0.0548759	0.0311898	0.0389135
740	0.0385735	0.042669	0.0279411	0.0647703	0.0495349	0.0583938	0.0350207	0.0276455
750	0.018524	0.0419434	0.0352431	0.0251554	0.0252573	0.0435602	0.0264989	0.0224137
760	0.0525716	0.0166822	0.0340645	0.0266886	0.0258024	0.0465662	0.0157666	0.0213258
770	0.00721472	0.0066365	0.0624439	0.0291485	0.0764052	0.0322242	0.0466583	0.0338158
780	0.0230349	0.0385291	0.0483058	0.0138297	0.0345227	0.0550841	0.0782651	0.118966
790	0.0172696	0.0250062	0.0345692	0.023143	0.0140676	0.0190638	0.0345343	0.0942558
800	0.0244322	0.03033	0.0159667	0.0347535	0.0580014	0.0238801	0.0386399	0.0419005
810	0.0356394	0.0476521	0.0253575	0.0369875	0.111644	0.0303917	0.0783337	0.068524
820	0.0337911	0.0426754	0.104136	0.0168227	0.165423	0.030471	0.0588963	0.0793526
830	0.0236025	0.0168927	0.046995	0.0176938	0.026859	0.00551386	0.111069	0.101485
840	0.0447714	0.0102202	0.0567608	0.0284644	0.131497	0.0891504	0.0386337	0.0434222
850	0.0398959	0.026122	0.0518359	0.0524336	0.0567235	0.0956878	0.0812686	0.0178648
860	0.0201344	0.0195829	0.0834655	0.051498	0.0582466	0.0493876	0.0895508	0.036843
870	0.0283507	0.0275488	0.0298971	0.0216999	0.0299547	0.0772309	0.0644504	0.0534075
880	0.0390618	0.0337523	0.0543018	0.0693248	0.0514192	0.0224608	0.0358856	0.0305995
890	0.0359013	0.0299378	0.0163609	0.087358	0.134191	0.0664645	0.075236	0.0768773
900	0.056522	0.0515595	0.0422819	0.0331994	0.0683391	0.0684838	0.093633	0.0619099
910	0.0582082	0.0493386	0.0461072	0.0115921	0.109717	0.0534671	0.0805729	0.0983118
920	0.0280249	0.0181199	0.0658424	0.0283132	0.122604	0.0395891	0.0499772	0.0675511
930	0.023876	0.0228053	0.152547	0.0320376	0.0505958	0.0270175	0.151147	0.0477238
940	0.0294623	0.0444314	0.114615	0.077471	0.0331036	0.0528674	0.122235	0.0433085
950	0.0122714	0.0440485	0.0318258	0.0603533	0.0262073	0.0363619	0.0412574	0.0476478
960	0.0284533	0.031618	0.078078	0.0245324	0.00990374	0.0223568	0.0732734	0.0850987
970	0.0443718	0.0423394	0.0673857	0.029428	0.0937778	0.076135	0.0420649	0.0423414
980	0.0407614	0.036228	0.0171597	0.0221844	0.104318	0.0726192	0.0121729	0.0453731
990	0.00805972	0.0283963	0.0344571	0.0205345	0.0497218	0.0436077	0.0427047	0.0459404
1000	0.0349567	0.0463434	0.0437826	0.0235234	0.0343061	0.017597	0.0485731	0.0249709
1010	0.0335261	0.035708	0.0165095	0.0383857	0.0264704	0.112452	0.0407702	0.0581239
1020	0.0267134	0.0361022	0.0163763	0.019659	0.0295591	0.0810953	0.0368602	0.219434
1030	0.0320749	0.054104	0.106062	0.0327226	0.0285821	0.12951	0.0368602	0.259004
1040	0.0204656	0.0540653	0.129412	0.0363347	0.0288913	0.109934	0.0368602	0.115517
1050	0.0226148	0.0457693	0.0779562	0.0521397	0.0169289	0.0639333	0.029397	0.0750119
1060	0.0264107	0.0230407	0.0119096	0.182498	0.0114725	0.0399232	0.0383036	0.106504
1070	0.0153418	0.0155676	0.013648	0.051589	0.0172525	0.0605022	0.0504351	0.0427313
1080	0.0169543	0.0183437	0.0202102	0.112413	0.0513277	0.0767056	0.0570309	0.0305781
1090	0.023176	0.00836366	0.0266839	0.105198	0.00725419	0.0175827	0.0200423	0.0493414
1100	0.0232934	0.0227152	0.16721	0.17082	0.0829811	0.0288326	0.0158976	0.0270122
1110	0.0143435	0.0192845	0.0834449	0.100929	0.0787973	0.0350402	0.0307473	0.046279
1120	0.0100849	0.00618731	0.0296924	0.0112573	0.0352444	0.0208622	0.0361123	0.0742911
1130	0.0161916	0.013417	0.0184193	0.00800393	0.0374421	0.00784238	0.0103527	0.083268
1140	0.0174667	0.0103542	0.0296035	0.0730091	0.0164796	0.0335627	0.0239887	0.116126
1150	0.0201109	0.0301546	0.0244037	0.0368699	0.0320141	0.0793156	0.0164546	0.181573
1160	0.0143304	0.018184	0.00891757	0.0126234	0.0121275	0.0598555	0.00447454	0.0877508
1170	0.00786795	0.00924825	0.0346007	0.0237218	0.0205825	0.0592631	0.0215356	0.0201004
1180	0.0250186	0.0288921	0.03356	0.0190526	0.0559644	0.146474	0.0233111	0.137147
1190	0.0293299	0.0221843	0.0506904	0.0118092	0.101341	0.139895	0.0201726	0.14399
1200	0.0273836	0.0290861	0.0244891	0.0497338	0.0655078	0.0823948	0.0343833	0.0524858
1210	0.0208761	0.0308247	0.0167878	0.0190298	0.0292178	0.0259167	0.0425547	0.0366888
1220	0.0285258	0.0175516	0.0280672	0.0362338	0.0443495	0.0427379	0.0390169	0.0335704
1230	0.0184663	0.0109539	0.0543544	0.0598656	0.0398388	0.0218412	0.0308015	0.034251
1240	0.00871756	0.0163573	0.0803441	0.0471036	0.0421214	0.0222498	0.0306904	0.0320278
1250	0.011462	0.0215947	0.0416207	0.0796181	0.0455864	0.0335008	0.00599871	0.0234046
1260	0.016148	0.00732353	0.0272066	0.0838605	0.0507737	0.0180473	0.0368355	0.0990882
1270	0.0147343	0.0112754	0.0315553	0.0256126	0.0355356	0.0540562	0.0412331	0.124856
1280	0.00862993	0.0219761	0.030381	0.0560123	0.0229399	0.0168661	0.0122685	0.033834
1290	0.0105689	0.0212255	0.0233109	0.0643973	0.0169985	0.0120608	0.0275515	0.0238779
1300	0.00413627	0.0153595	0.0284134	0.0965801	0.0622495	0.0249455	0.0321322	0.0424623
1310	0.0137344	0.0124304	0.0217687	0.0585636	0.0948406	0.0168595	0.0123664	0.00595014
1320	0.0230374	0.0238572	0.0320799	0.0408621	0.0550969	0.0185642	0.0211074	0.163981
1330	0.00768706	0.00525032	0.0413096	0.0347485	0.0481592	0.0074421	0.0164998	0.116637
1340	0.0154144	0.0207884	0.0500231	0.0313328	0.036398	0.0179961	0.0376105	0.0562363
1350	0.0163808	0.00590338	0.0336651	0.0314613	0.0244606	0.0177502	0.0341082	0.0381212
1360	0.0171338	0.0131867	0.0148566	0.0326451	0.0155775	0.0357989	0.0255328	0.0111775
1370	0.0155477	0.0113678	0.0515322	0.0180994	0.0248125	0.00771861	0.0168072	0.0290437
1380	0.0298676	0.0281714	0.0589595	0.0228343	0.0326367	0.0213448	0.005774	0.0586318
1390	0.0293189	0.0308148	0.00480309	0.0287038	0.0446814	0.0362339	0.003869	0.0348787
1400	0.0118499	0.0281677	0.0352927	0.0288047	0.0417567	0.0120137	0.0187263	0.0230986
1410	0.00427149	0.00582999	0.0207421	0.0303119	0.0257819	0.0326009	0.0201156	0.0185638
1420	0.0114103	0.00961805	0.0138701	0.0679439	0.0331344	0.0250897	0.0264936	0.025647
1430	0.0238683	0.0203935	0.00359605	0.096301	0.0815252	0.0165857	0.0307004	0.00104584
1440	0.012722	0.0120773	0.0514823	0.143024	0.0160883	0.028383	0.024943	0.0435245
1450	0.00724492	0.0147255	0.0451251	0.155667	0.0435978	0.0294496	0.0234062	0.0578945
1460	0.00780887	0.00706097	0.0287721	0.127409	0.0765195	0.0338672	0.0299213	0.0172216
1470	0.0268674	0.00895645	0.0156276	0.152783	0.0811195	0.0625428	0.0287455	0.0558963
1480	0.00980229	0.0151419	0.0216513	0.0893415	0.0768913	0.0702628	0.0618439	0.0216697
1490	0.0223913	0.0179738	0.0330242	0.0219373	0.0313956	0.0404618	0.0892085	0.0551193
1500	0.0210612	0.0188194	0.0384896	0.0309648	0.080264	0.0172379	0.0260634	0.063387
1510	0.0116658	0.013639	0.0438941	0.041171	0.0951786	0.0237638	0.0152359	0.0960636
1520	0.0159432	0.0230188	0.038935	0.0194092	0.164104	0.036707	0.0204089	0.0543387
1530	0.0140711	0.0157355	0.0332217	0.0290945	0.0902684	0.0266521	0.0334636	0.0373912
1540	0.0167598	0.00859356	0.0216743	0.0325568	0.046198	0.00821566	0.0125244	0.131193
1550	0.0184746	0.00814723	0.0221232	0.0319925	0.152112	0.0332578	0.0350647	0.201457
1560	0.0305175	0.0175391	0.0174177	0.00714638	0.200545	0.0358271	0.0391459	0.166965
1570	0.0100786	0.0176204	0.00699285	0.0328285	0.0652435	0.0159178	0.0200019	0.095316
1580	0.0217245	0.0188728	0.0521841	0.094922	0.0600124	0.047954	0.0376646	0.046655
1590	0.0307498	0.0133786	0.112183	0.152645	0.0331177	0.0521313	0.0711136	0.0151857
1600	0.0274448	0.0141424	0.107047	0.150126	0.0419314	0.0365616	0.0404415	0.0160733
1610	0.00514771	0.00629617	0.0630131	0.0907218	0.0368891	0.00872254	0.02476	0.0331757
1620	0.00912209	0.0161635	0.0298608	0.0597196	0.0235588	0.0286138	0.0217295	0.00818726
1630	0.0122694	0.0112421	0.0342549	0.0203237	0.0250391	0.0267355	0.0114166	0.0365746
1640	0.0224324	0.0109371	0.0493598	0.0205648	0.0138969	0.0164946	0.0390651	0.034646
1650	0.0324145	0.0258415	0.062181	0.03697	0.047257	0.0308508	0.0459743	0.0520663
1660	0.0267791	0.0403053	0.0474541	0.0142492	0.0197446	0.0250655	0.0169605	0.0330821
1670	0.0175369	0.0070831	0.039447	0.0347893	0.0335608	0.0444101	0.0516265	0.0565958
1680	0.0338495	0.0283011	0.0570563	0.0385872	0.0402248	0.0349302	0.0321527	0.0314472
1690	0.0154312	0.0224142	0.0578555	0.051989	0.0486282	0.0477127	0.0449024	0.0656956
1700	0.0256388	0.0261166	0.0426708	0.058353	0.0427423	0.033609	0.0269065	0.0398408
1710	0.0282652	0.0104554	0.059986	0.0512656	0.139747	0.0741006	0.0304846	0.0348427
1720	0.0114042	0.0108489	0.0793949	0.0244136	0.0465286	0.0866587	0.0278779	0.0306746
1730	0.0082483	0.00813095	0.0616127	0.0101147	0.0357472	0.0409263	0.0198432	0.0138615
1740	0.0102732	0.0149498	0.0366175	0.00922745	0.0148501	0.0323333	0.0101724	0.0181969
1750	0.0121953	0.00853602	0.0282487	0.0205146	0.0227985	0.068944	0.0259415	0.0429509
1760	0.0204175	0.024114	0.0110219	0.00648086	0.068838	0.143193	0.0139236	0.0327568
1770	0.00658829	0.0102912	0.0352782	0.0476484	0.0915198	0.126327	0.0506956	0.0313792
1780	0.0170163	0.0101234	0.0497439	0.0656118	0.110933	0.0341926	0.048985	0.00913353
1790	0.020697	0.0187037	0.0467699	0.0386678	0.0958822	0.0848662	0.0351266	0.0259269
1800	0.00794804	0.0156826	0.0212495	0.0178028	0.051985	0.156167	0.0207976	0.00951368
1810	0.0164816	0.0162541	0.0397643	0.034338	0.0475212	0.113015	0.0324454	0.0668821
1820	0.021787	0.0243232	0.0354429	0.0501269	0.0551238	0.108882	0.0433248	0.0822279
1830	0.0274698	0.0308069	0.0375361	0.0324621	0.0440996	0.0900149	0.014623	0.0340653
1840	0.0273383	0.0283244	0.0548148	0.0217681	0.0493049	0.0443321	0.0215626	0.0298291
1850	0.0146321	0.0232337	0.0391856	0.0111803	0.0202886	0.0467228	0.0114356	0.0267427
1860	0.00804225	0.00891051	0.0049152	0.0165288	0.0113908	0.0232189	0.0108501	0.0162958
1870	0.0281065	0.0255986	0.0147431	0.0211475	0.0151611	0.0292182	0.0242201	0.0278311
1880	0.0293048	0.0343565	0.031801	0.0168591	0.0193732	0.0329541	0.0158376	0.0471027
1890	0.00843335	0.0143679	0.0242731	0.0471908	0.0384168	0.0314321	0.0514667	0.0510864
1900	0.0208807	0.0239612	0.0245183	0.0300265	0.0358123	0.0216323	0.0293425	0.0180949
1910	0.0289118	0.0234632	0.0308486	0.0315686	0.0520134	0.0431012	0.0284027	0.0609727
1920	0.0184527	0.0176022	0.0270874	0.0109344	0.0189976	0.0201912	0.0374145	0.034499
1930	0.010308	0.00275989	0.0152584	0.0260349	0.0266274	0.0293865	0.0268188	0.0347087
1940	0.0237711	0.0376662	0.0225323	0.0362959	0.041357	0.0561965	0.0509431	0.0522391
1950	0.016113	0.00808229	0.0392086	0.0287509	0.049281	0.0255645	0.035102	0.0371272
1960	0.0299102	0.0336906	0.0416833	0.0230597	0.0148416	0.0645478	0.037289	0.0634736
1970	0.0174581	0.0151124	0.0219743	0.0252783	0.027235	0.0359084	0.020476	0.042597
1980	0.00180156	0.0102066	0.00946986	0.0183537	0.022749	0.0273712	0.018859	0.02806
1990	0.01789	0.0175438	0.0225805	0.0368306	0.0370881	0.0363777	0.034485	0.0315577
2000	0.0229352	0.0113631	0.0239975	0.0267215	0.0336844	0.03723	0.0318452	0.0296479
2010	0.00324624	0.00338912	0.0263806	0.027922	0.0247286	0.0159243	0.0289454	0.0172973
2020	0.0080273	0.0135843	0.0323939	0.0250888	0.0126758	0.0382679	0.0195645	0.0345518
2030	0.00887258	0.00906249	0.0302352	0.0453851	0.0356347	0.0243885	0.0282619	0.0236372
2040	0.00985693	0.00730828	0.0116929	0.00875252	0.0191455	0.0158136	0.00450732	0.0261217
2050	0.0104907	0.00860276	0.00893582	0.043003	0.0343038	0.0286642	0.0351481	0.0388482
2060	0.0120738	0.010246	0.00190812	0.0313868	0.0215746	0.0211417	0.0425146	0.0171614
2070	0.0242739	0.0249189	0.0054644	0.019217	0.0242553	0.0316691	0.0249625	0.0236855
2080	0.0330971	0.0156726	0.0195897	0.0400594	0.034925	0.0253758	0.0371903	0.0236002
2090	0.0260407	0.023588	0.0398389	0.0245048	0.0158735	0.0177814	0.0272561	0.0222813
2100	0.0316423	0.0104632	0.0299814	0.0424041	0.0369534	0.0199174	0.0381244	0.0243647
2110	0.0247099	0.0178996	0.0181035	0.0388108	0.0324176	0.0232509	0.0385171	0.0162299
2120	0.00540052	0.0167803	0.0273104	0.0491202	0.041187	0.0325997	0.0480196	0.0298603
2130	0.0188228	0.0241562	0.00734153	0.022687	0.021351	0.0416693	0.0268387	0.0356494
2140	0.00283381	0.00787529	0.0151201	0.0255334	0.0119306	0.00750119	0.0226915	0.0243536
2150	0.0184434	0.00964454	0.0153682	0.0166218	0.021774	0.021779	0.0209155	0.0131614
2160	0.0236403	0.0105953	0.0116451	0.032611	0.0263834	0.0204678	0.0341162	0.0213104
2170	0.0161254	0.0164681	0.0125302	0.0264445	0.0109333	0.0167542	0.0240212	0.0140513
2180	0.0259092	0.00976621	0.0246148	0.0417062	0.0324245	0.0153108	0.0470804	0.0239223
2190	0.00549045	0.01118	0.0236953	0.0300618	0.0259885	0.0188177	0.0255674	0.0216251
2200	0.0207636	0.00897726	0.0216064	0.0252775	0.0239569	0.0160075	0.0266152	0.0255716
2210	0.0107835	0.00318486	0.0190343	0.0343973	0.0330649	0.0223099	0.0384417	0.0230826
2220	0.0147843	0.00714598	0.0250276	0.0163247	0.0119235	0.0147818	0.028353	0.00384987
2230	0.0196404	0.0176055	0.0594189	0.0510533	0.0519979	0.0421393	0.0590799	0.0321775
2240	0.00250462	0.00303882	0.0388282	0.0363947	0.035985	0.0229725	0.0307486	0.00746605
2250	0.00632745	0.0162857	0.0080361	0.0266555	0.0245591	0.0263347	0.0084434	0.028001
2260	0.0171582	0.016472	0.0174925	0.0315125	0.0366015	0.0248245	0.0271452	0.0249672
2270	0.0124581	0.022122	0.0348191	0.00757701	0.010809	0.00892227	0.0118096	0.0195702
2280	0.0163124	0.0229348	0.0119588	0.026026	0.0225052	0.0339218	0.0346621	0.0280646
2290	0.0110807	0.0187093	0.0164154	0.0371751	0.0424422	0.0347019	0.0284463	0.0319076
2300	0.0101569	0.0169824	0.0563526	0.0443675	0.0437083	0.0325036	0.0422401	0.0342978
2310	0.0116148	0.0153366	0.0410679	0.0716321	0.0647056	0.0249809	0.06641	0.0266645
2320	0.00489216	0.00614669	0.0203249	0.0252622	0.0127302	0.0179062	0.0262784	0.0184291
2330	0.0224127	0.0159222	0.0194826	0.0259983	0.0207634	0.0265209	0.020141	0.0275606
2340	0.00770548	0.00758399	0.0179183	0.00404428	0.0274467	0.0148583	0.0134759	0.0171273
2350	0.0169482	0.00915907	0.0219936	0.0106674	0.0205251	0.0148481	0.00827536	0.0222502
2360	0.0163282	0.0136832	0.0307511	0.0103191	0.0220003	0.0219189	0.0137578	0.0140245
2370	0.01658	0.00823711	0.022374	0.0252702	0.0286584	0.0148516	0.0296981	0.0212997
2380	0.00613292	0.0172331	0.0178134	0.0164795	0.0266292	0.0238576	0.0147156	0.013879
2390	0.0233196	0.0199108	0.0179449	0.0190265	0.0331618	0.0125365	0.0230392	0.0179164
2400	0.0188502	0.0159792	0.0101561	0.0331699	0.0301487	0.0195453	0.0339014	0.0230634
2410	0.0140031	0.00802694	0.0174705	0.0116697	0.011402	0.00394302	0.0117326	0.0237625
2420	0.0256054	0.0203223	0.036696	0.031702	0.0317608	0.014161	0.0366846	0.0139631
2430	0.0220672	0.0145275	0.0292877	0.0386047	0.0350074	0.0259002	0.0436537	0.0145562
2440	0.0265705	0.0202291	0.0157083	0.0160531	0.0216049	0.00493083	0.0293538	0.00856646
2450	0.0123304	0.00726037	0.014656	0.0147084	0.0231606	0.0296555	0.023712	0.0236278
2460	0.0208432	0.013502	0.0344274	0.0295144	0.0338341	0.0139684	0.0337663	0.0207936
2470	0.022198	0.0147006	0.0271512	0.0319129	0.0320549	0.0149223	0.0371539	0.0257382
2480	0.0143337	0.00702008	0.0442538	0.0509891	0.053263	0.0268019	0.0426075	0.0382656
2490	0.00725205	0.013856	0.0437451	0.0380544	0.0292184	0.014095	0.0335593	0.019786
2500	0.0212639	0.00877614	0.0520952	0.0309718	0.0275937	0.00668224	0.0278403	0.0105171
2510	0.0142851	0.0191195	0.0320411	0.0219252	0.0235682	0.0352121	0.0218747	0.0389605
2520	0.0108556	0.0282676	0.0101637	0.0239141	0.0333922	0.0260843	0.0281082	0.0218899
2530	0.0107495	0.0303298	0.0486472	0.031052	0.0293775	0.0384927	0.03141	0.0387938
2540	0.0184915	0.0224598	0.0365156	0.0218385	0.021585	0.0221569	0.0202236	0.0276939
2550	0.0175323	0.0271969	0.027706	0.0182328	0.0145827	0.0134788	0.010243	0.0198262
2560	0.0271058	0.0264453	0.0469808	0.0277728	0.0343062	0.029063	0.0262412	0.0419636
2570	0.0383979	0.0379632	0.0483634	0.0553869	0.0542299	0.0472874	0.0434211	0.0421574
2580	0.0417991	0.0348709	0.0260163	0.0199004	0.0150711	0.0240862	0.0147986	0.0247809
2590	0.0461665	0.0174507	0.0314494	0.017331	0.0219248	0.0144552	0.0180972	0.0163619
2600	0.0297587	0.0259824	0.0196898	0.0212882	0.00918286	0.0212591	0.0183414	0.0250459
2610	0.03596	0.0264521	0.0174834	0.0190551	0.00986283	0.00363136	0.0149687	0.00745621
2620	0.0548492	0.0171559	0.0269152	0.0240638	0.0204897	0.0120124	0.0259011	0.0253409
2630	0.0482222	0.0219778	0.032903	0.0327114	0.0354522	0.00609769	0.0330313	0.0140867
2640	0.0408677	0.0293783	0.0189139	0.0138682	0.0158265	0.00924507	0.0117189	0.0108537
2650	0.0404014	0.029537	0.0507542	0.0273965	0.0336883	0.0124787	0.0247899	0.0084224
2660	0.0402666	0.0267388	0.0313546	0.0290858	0.0285376	0.0256849	0.0248526	0.0173082
2670	0.0405067	0.0230319	0.0187062	0.0213564	0.0165769	0.0251895	0.0199409	0.0328455
2680	0.0426864	0.0268649	0.0212846	0.021599	0.0196618	0.018991	0.0221504	0.0286069
2690	0.0475677	0.021696	0.0225481	0.0202442	0.0187873	0.0186332	0.014873	0.0186831
2700	0.0401783	0.0235356	0.0203563	0.0149479	0.0121291	0.0312752	0.00641108	0.0197348
2710	0.0336669	0.0119092	0.0148831	0.0103257	0.0122212	0.0181496	0.00464719	0.0224304
2720	0.0263252	0.0212285	0.0139143	0.0149053	0.021696	0.0342278	0.0214199	0.0243205
2730	0.0290785	0.0102779	0.0230705	0.00514874	0.00754892	0.0091316	0.017168	0.00622816
2740	0.0341574	0.0161261	0.025074	0.0154545	0.0213795	0.00878875	0.00920808	0.00468427
2750	0.0268682	0.0223587	0.0288524	0.0241758	0.0193003	0.00780361	0.0273403	0.00500797
2760	0.0241474	0.0118743	0.0109707	0.0218985	0.0226594	0.00702506	0.0180829	0.0102313
2770	0.0220715	0.00862096	0.0133146	0.0157491	0.0104615	0.0207042	0.0219613	0.0215202
2780	0.0253708	0.00498231	0.0230647	0.0167355	0.0191599	0.00564862	0.0199417	0.00625869
2790	0.0213804	0.00366539	0.015981	0.0153746	0.0154724	0.00564862	0.0132141	0.0191183
2800	0.00996338	0.00763733	0.0122024	0.00532756	0.00770081	0.00738025	0.00421568	0.0116645
2810	0.0135735	0.00995233	0.018221	0.0115316	0.014175	0.0184246	0.0102876	0.0114549
2820	0.00700906	0.00637204	0.00376973	0.0104281	0.00776668	0.0113404	0.00659824	0.021048
2830	0.0235992	0.0229132	0.0316012	0.0283546	0.0270776	0.0277795	0.0148841	0.0293089
2840	0.0243143	0.0350897	0.0245882	0.0242324	0.0272974	0.0275162	0.0145548	0.0145925
2850	0.00791964	0.00912973	0.016803	0.00723452	0.0054032	0.0156115	0.0184371	0.00908696
2860	0.0128998	0.0191226	0.00867496	0.00524093	0.0108417	0.0186611	0.00725606	0.0155663
2870	0.00678236	0.0146525	0.0104118	0.0089704	0.00483188	0.0163326	0.0196379	0.0107905
2880	0.0246819	0.0177686	0.028566	0.0125097	0.0214408	0.00641778	0.0213696	0.0107905
2890	0.0277827	0.0146895	0.0229059	0.0147957	0.0230785	0.0182882	0.0209972	0.022136
2900	0.00586281	0.0093632	0.00392106	0.00804403	0.0136085	0.0137444	0.00253415	0.0176932
2910	0.00751981	0.00813223	0.0152145	0.00735096	0.0112143	0.0129935	0.00481233	0.00321505
2920	0.00943129	0.00880557	0.00889374	0.0185867	0.023203	0.0129935	0.0108896	0.0188735
2930	0.00880316	0.00749991	0.0101189	0.0169172	0.0153071	0.00925449	0.0089036	0.00936619
2940	0.00770868	0.00387931	0.00816057	0.0113948	0.0084513	0.00452277	0.00339867	0.00998851
2950	0.0115299	0.0125085	0.00390029	0.00822727	0.00853155	0.0108372	0.00606359	0.0127434
2960	0.016495	0.0169541	0.00784762	0.0105943	0.0105823	0.0160166	0.00902888	0.018146
2970	0.00938324	0.00447429	0.0196807	0.00589162	0.00855693	0.00807317	0.0174042	0.0183256
2980	0.0198457	0.000841821	0.0249018	0.00851773	0.0166083	0.0242091	0.0197734	0.00771422
2990	0.0183111	0.0106785	0.0109797	0.00515005	0.0172732	0.0164256	0.00243463	0.00731356
3000	0.0122137	0.0118611	0.00790188	0.0114106	0.00598349	0.0205111	0.0108138	0.00972302
3010	0.00861994	0.00210085	0.00856267	0.0155099	0.0092863	0.00846084	0.0107784	0.0089055
3020	0.0166008	0.00413304	0.0177199	0.0186304	0.0136708	0.0116562	0.0115422	0.00888716
3030	0.0227421	0.00881019	0.0200316	0.00764921	0.00782781	0.0120802	0.0169637	0.0077934
3040	0.013057	0.0035061	0.00989963	0.00943836	0.0109927	0.00721717	0.0122776	0.00665582
3050	0.0230383	0.00114629	0.0354446	0.0193684	0.0183017	0.00681063	0.0288564	0.0122001

## Sheet: Fig 1F
Summary
genotype	n	avg nuclei with 0 or 2 dots (%)	std	avg nuclei with 0 dots (%)	std
w	18	6.07861	4.33976	0.180668	0.323381
mnm	9	43.5942	10.9121	28.8256	4.92443
snm	9	45.1506	10.6852	32.093	7.03562
tef	10	28.1619	6.06787	13.7288	2.079
tef, g-tef-sm_myc III.1	5	6.28373	2.09705	0.33557	0.447214
tef, bam>tef-myc III.1	5	9.6875	3.00553	1.25	0.83666
genotype	image stack #	missegregation (%)	missegregation	nuclei with 0 dots	nuclei with 2 dots	nuclei with 1 dot	nuclei total
w	1	9.52381	8	0	8	76	84
	2	3.125	2	0	2	62	64
	3	1.5625	1	0	1	63	64
	4	3.27869	2	0	2	59	61
	5	3.57143	2	0	2	54	56
	6	3.125	2	0	2	62	64
	7	3.63636	2	0	2	53	55
	8	6.25	4	0	4	60	64
	9	1.5625	1	0	1	63	64
	10	5.66038	3	0	3	50	53
	11	6.25	4	0	4	60	64
	12	3.33333	2	0	2	58	60
	13	6.25	4	0	4	60	64
	14	11.1111	7	1	6	56	63
	15	9.375	6	1	5	58	64
	16	7.54717	4	0	4	49	53
	17	19.5652	9	0	9	37	46
	18	4.6875	3	0	3	61	64
	sum		66	2	64	1041	1107
	average		3.66667	0.111111	3.55556	57.8333	61.5
	average (%)	6.07861	5.96206	0.180668	5.78139	94.0379	100
	std	4.33976		0.323381
	n	18
mnm	1	31.25	20	14	6	44	64
	2	46.4789	33	26	7	38	71
	3	29.6875	19	13	6	45	64
	4	43.6364	24	18	6	31	55
	5	37.5	27	19	8	45	72
	6	45.8333	33	22	11	39	72
	7	48.4375	31	20	11	33	64
	8	42.8571	21	10	11	28	49
	9	66.6667	34	20	14	17	51
	sum		242	162	80	320	562
	average	43.5942	26.8889	18	8.88889	35.5556	62.4444
	average (%)	43.5942	43.0605	28.8256	14.2349	56.9395	100
	std	10.9121		4.92443
	n	9
snm	1	42.3077	33	26	7	45	78
	2	53.125	34	25	9	30	64
	3	49.4253	43	30	13	44	87
	4	47.0588	32	23	9	36	68
	5	36.7647	25	17	8	43	68
	6	48.4375	31	18	13	33	64
	7	48.6111	35	25	10	37	72
	8	21.875	14	10	4	50	64
	9	58.75	47	33	14	33	80
	sum		294	207	87	351	645
	average	45.1506	32.6667	23	9.66667	39	71.6667
	average (%)	45.1506	45.5814	32.093	13.4884	54.4186	100
	std	10.6852		7.03562
	n	9
tef	1	17.6471	12	9	3	56	68
	2	35.4839	11	6	5	20	31
	3	31.746	20	11	9	43	63
	4	25.4902	13	6	7	38	51
	5	24.0741	13	6	7	41	54
	6	25	16	8	8	48	64
	7	37.5	24	12	12	40	64
	8	25	16	8	8	48	64
	9	32.8125	21	7	14	43	64
	10	26.8657	18	8	10	49	67
	sum		164	81	83	426	590
	average		16.4	8.1	8.3	42.6	59
	average (%)	28.1619	27.7966	13.7288	14.0678	72.2034	100
	std	6.06787		2.079
	n	10
tef, g-tef-sm_myc III.1	1	6.66667	4	0	4	56	60
	2	9.375	6	1	5	58	64
	3	5.55556	3	0	3	51	54
	4	6.25	4	0	4	60	64
	5	3.57143	2	0	2	54	56
	sum		19	1	18	279	298
	average		3.8	0.2	3.6	55.8	59.6
	average (%)	6.28373	6.37584	0.33557	6.04027	93.6242	100
	std	2.09705		0.447214
	n	5
tef, bam>tef-myc III.1	1	14.0625	9	1	8	55	64
	2	10.9375	7	2	5	57	64
	3	9.375	6	0	6	58	64
	4	7.8125	5	1	4	60	64
	5	6.25	4	0	4	60	64
	sum		31	4	27	290	320
	average		6.2	0.8	5.4	58	64
	average (%)	9.6875	9.6875	1.25	8.4375	90.625	100
	std	3.00553		0.83666
	n (Max Int Proj #)	5
genotype	image stack #	nuclei with 3 dots	nuclei with 4 dots	total nuclei
w	1	0	0	64
	2	0	0	64
	3	0	0	59
	sum	0	0	187
mnm	1	0	0	70
	2	0	0	67
	3	0	0	64
	sum	0	0	201
snm	1	0	0	78
	2	0	0	72
	3	0	0	73
	sum	0	0	223
tef	1	0	0	64
	2	0	0	57
	3	0	0	64
	sum	0	0	185

## Sheet: Fig 3E
UNO-EGFP (b): bam>uno-EGFP in uno null
Summary
	XY	A high	A low	4
Cell 1	100	0.920492	0.532781	2.2072
Cell 2	100	1.48768	0.932167
average	100	1.20409	0.732474	2.2072
sd		0.401063	0.282409
Cell 1
	green	green (%)
XY (t0-587)	3.71952e+06	100
A1 (left) (t0-587)	19816.9	0.532781
XY (t0-1026)	3.6018e+06	100
A2 (right) (t0-1026)	33154.3	0.920492
XY (t782-928)	3.48272e+06	100
chr 4 (t782-928)	76870.6	2.2072
Cell 2
	green	green (%)
XY (t0-537)	3.25801e+06	100
A1 (left) (t0-782)	48468.8	1.48768
XY (t0-537)	3.25801e+06	100
A2 (right) (t0-684)	30370.1	0.932167
UNO-EGFP (g): g-uno-EGFP in uno null
Summary
	XY	A high	A low	4
Cell 1	100	3.56407	2.40122	2.24971
Cell 2	100	2.80912	1.8192	1.37705
Cell 3	100	2.07038	1.60533	0.894025
Cell 4	100	1.98445	1.55857
Cell 5	100	2.10848	1.25589
Cell 6	100	2.33958	1.55434
Cell 7	100	2.7608	1.85331
Cell 8	100	2.82606	1.5726
Cell 9	100	2.3805	2.26283	1.47433
Cell 10	100	2.65233	1.96828
average	100	2.54958	1.78516	1.49878
sd		0.452154	0.333062	0.486066
Cell 1
	green	green (%)	std
XY (t0-540)	3.41574e+06	100	164874
A1 (left) (t0-587)	82019.4	2.40122	28525.5
XY (t0-540)	3.41785e+06	100
A2 (right) (t46-1026)	121815	3.56407	102700
XY (t0-540)	3.38917e+06	100
chr 4 (t0-540)	76246.5	2.24971	27410.4
Cell 2
	green	green (%)
XY (t1115-1829)	3.12666e+06	100
A1 (left) (t1115-18290-587)	87831.5	2.80912
XY (t1115-1829)	3.12666e+06	100
A2 (right) (t1115-1650)	56880.3	1.8192
XY (t1115-1829)	3.12666e+06	100
chr 4 (t1561- 1784)	43055.6	1.37705
Cell 3
	green	green (%)
XY (t0-358)	2.86491e+06	100
A1 (left) (t0-358)	59314.5	2.07038
XY (t0-358)	2.86491e+06	100
A2 (right) (t0-358)	45991.1	1.60533
XY (t0-358)	2.87822e+06	100
chr 4 (t0-358)	25732	0.894025
Cell 4
	green	green (%)
XY (t0-358)	2.48144e+06	100
A1 (left) (t0-358)	49242.9	1.98445
XY (t0-358)	2.48144e+06	100
A2 (right) (t0-358)	38675.1	1.55857
Cell 5
	green	green (%)
XY (t0-810)	3.32721e+06	100
A1 (left) (t0-810)	70153.6	2.10848
XY (t0-810)	3.32721e+06	100
A2 (right) (t0-810)	41786	1.25589
Cell 6
	green	green (%)
XY (t0-585)	4.48015e+06	100
A1 (left) (t0-585)	104817	2.33958
XY (t0-585)	4.48015e+06	100
A2 (right) (t0-585)	69636.6	1.55434
Cell 7
	green	green (%)
XY (t0-585)	3.15811e+06	100
A1 (left) (t0-585)	87189.1	2.7608
XY (t0-585)	3.15811e+06	100
A2 (right) (t0-585)	58529.5	1.85331
Cell 8
	green	green (%)
XY (t0-180)	3.79849e+06	100
A1 (left) (t0-270)	107347	2.82606
XY (t0-180)	3.79849e+06	100
A2 (right) (t0-1026)	59735.1	1.5726
Cell 9
	green	green (%)
XY (t0-270)	3.77803e+06	100
A1 (top) (t0-270)	89935.8	2.3805
XY (t0-270)	3.77803e+06	100
A2 (bottom) (t0-180)	85490.3	2.26283
XY (t0-270)	3.64627e+06	100
chr 4 (t45-225)	53757.9	1.47433
Cell 10
	green	green (%)
XY (t0-585)	3.72407e+06	100
A1 (left) (t0-585)	98774.4	2.65233
XY (t0-585)	3.72407e+06	100
A2 (right) (t0-585)	73300	1.96828
bam>mCherry-uno-EGFP
Summary
	green				red
	XY	A high	A low	4	XY	A high	A low	4
Cell 1	100	5.9319	4.38699		100	6.15323	4.06713
Cell 2	100	6.78291	3.40043		100	9.46869	2.99528
Cell 3	100	5.03539	3.06718	2.91014	100	5.51342	1.95092	3.30174
Cell 4	100	6.77	5.89	3.18	100	7.21	5.018	3.23
Cell 5	100	4.21363	3.03723	2.34421	100	3.22233	2.85577	1.9562
average	100	5.74676	3.95636	2.81145	100	6.31354	3.37742	2.82932
sd		1.11931	1.21129	0.426547		2.2902	1.18535	0.756988
Cell 1
	green	red	green (%)	red (%)
XY (t160-210)	1.73404e+06	514719	100	100
A1 (left) (t160-210)	102861	31671.9	5.9319	6.15323
XY (t160-210)	1.73404e+06	514719	100	100
A2 (right) (t160-210)	76072	20934.3	4.38699	4.06713
Cell 2
	green	red	green (%)	red (%)
XY (t80-100)	1.51926e+06	464653	100	100
A1 (left) (t80-90)	103050	43996.6	6.78291	9.46869
XY (t0-50)	1.64374e+06	513051	100	100
A2 (right) (t0-50)	55894.3	15367.3	3.40043	2.99528
Cell 3
	green	red	green (%)	red (%)
XY (t0-60)	1.56631e+06	475399	100	100
A1 (left) (t0-60)	78869.8	26210.8	5.03539	5.51342
XY (t0-90)	1.56467e+06	484253	100	100
A2 (right) (t = yellow)	47991.3	9447.4	3.06718	1.95092
XY (t80-100)	1.60839e+06	521841	100	100
chr 4 (t90)	46806.5	17229.9	2.91014	3.30174
Cell 4
	green	red	green (%)	red (%)
XY (t1305-1395)	1.01302e+06	319264	100	100
A1 (left) (t1305-1395)	59689.7	16021.7	5.89226	5.01831
XY (t1440-1620)	988749	274410	100	100
A2 (right) (t1440-1620)	66942.5	19809.7	6.77042	7.21901
XY (t1530-1575)	997806	265218	100	100
chr 4 (t1530-1575)	31728.9	8556.91	3.17987	3.22636
Cell 5
	green	red	green (%)	red (%)
XY (t0-225)	1.14529e+06	347877	100	100
A1 (left) (t0-225)	34785	9934.58	3.03723	2.85577
XY (t0-405)	1.09827e+06	323938	100	100
A2 (right) (t0-405)	46277.1	10438.4	4.21363	3.22233
XY (t135-315)	1.06349e+06	291269	100	100
chr 4 (t225)	24930.5	5697.81	2.34421	1.9562

## Sheet: Fig 6D
Summary
genotypes	n cyst	n nuclei	UNO-mCherry signal intensity (a.u.)
			average XY	stdev XY	average autosomes	stdev autosomes
SUM	5	34	100.398	47.0758	10.285	10.7689
SUMT	6	36	244.944	105.014	44.5715	46.4331
SUM: gHis2Av-EGFP, bam-GAL4-VP16 > UASt-snm, UASt-uno-mCherry, UASt-mnm
		UNO-mCherry signal intensity (a.u.)
		XY	autosomes
Cell 1	Cyst 1	26.5245	0.908255
Cell 2	Cyst 1	54.3295	3.59524
Cell 3	Cyst 1	82.6638	4.82406
Cell 4	Cyst 1	97.7169	3.0687
Cell 5	Cyst 1	64.1333	7.14208
Cell 6	Cyst 1	50.5734	3.14687
Cell 7	Cyst 1	110.953	7.60452
Cell 8	Cyst 1	58.418	6.44609
Cell 9	Cyst 2	114.153	14.0824
Cell 10	Cyst 2	65.5207	7.57526
Cell 11	Cyst 2	131.09	14.1038
Cell 12	Cyst 2	108.369	11.9325
Cell 13	Cyst 2	135.556	32.8424
Cell 14	Cyst 3	54.6483	4.94499
Cell 15	Cyst 3	104.883	1.32111
Cell 16	Cyst 3	73.5685	3.70307
Cell 17	Cyst 3	121.888	5.45323
Cell 18	Cyst 3	58.0931	3.09581
Cell 19	Cyst 3	132.836	6.83094
Cell 20	Cyst 3	73.4673	3.67913
Cell 21	Cyst 3	91.7747	7.94284
Cell 22	Cyst 3	85.2431	3.90938
Cell 23	Cyst 3	51.9214	0.694404
Cell 24	Cyst 3	104.072	4.61694
Cell 25	Cyst 3	107.19	4.91886
Cell 26	Cyst 4	177.68	13.5114
Cell 27	Cyst 4	134.724	18.2082
Cell 28	Cyst 4	233.527	57.1952
Cell 29	Cyst 4	212.258	25.2214
Cell 30	Cyst 4	137.842	11.0901
Cell 31	Cyst 4	172.265	18.2795
Cell 32	Cyst 5	55.0784	13.5041
Cell 33	Cyst 5	71.5708	7.83792
Cell 34	Cyst 5	58.9905	16.4587
SUMT: gHis2Av-EGFP, bam-GAL4-VP16 > UASt-snm, UASt-uno-mCherry, UASt-mnm, UASt-teflon
		UNO-mCherry signal intensity (a.u.)
		XY	autosomes
Cell 1	Cyst 1	211.809	22.1842
Cell 2	Cyst 1	158.483	21.2651
Cell 3	Cyst 1	198.932	50.08
Cell 4	Cyst 1	218.891	30.7436
Cell 5	Cyst 1	177.424	23.5336
Cell 6	Cyst 1	262.983	53.8434
Cell 7	Cyst 2	260.073	24.9794
Cell 8	Cyst 2	353.467	32.099
Cell 9	Cyst 2	214.502	17.8054
Cell 10	Cyst 2	116.853	16.9019
Cell 11	Cyst 2	104.638	5.15163
Cell 12	Cyst 2	235.993	31.3056
Cell 13	Cyst 2	313.978	47.2724
Cell 14	Cyst 2	183.936	16.4025
Cell 15	Cyst 2	311.511	39.1707
Cell 16	Cyst 2	211.304	32.4796
Cell 17	Cyst 2	154.721	13.3387
Cell 18	Cyst 2	109.361	16.3532
Cell 19	Cyst 3	190.075	13.0279
Cell 20	Cyst 3	142.55	41.2279
Cell 21	Cyst 3	119.792	15.7383
Cell 22	Cyst 3	136.029	19.6956
Cell 23	Cyst 4	201.094	15.8372
Cell 24	Cyst 4	275.409	14.8711
Cell 25	Cyst 4	260.064	22.8049
Cell 26	Cyst 4	222.959	12.5712
Cell 27	Cyst 4	183.493	12.2173
Cell 28	Cyst 4	244.52	18.9425
Cell 29	Cyst 4	157.241	12.1407
Cell 30	Cyst 5	495.44	95.5574
Cell 31	Cyst 5	341.347	78.2372
Cell 32	Cyst 5	302.729	171.845
Cell 33	Cyst 6	354.926	93.8314
Cell 34	Cyst 6	459.533	150.279
Cell 35	Cyst 6	422.425	144.104
Cell 36	Cyst 6	509.51	176.736

## Sheet: Fig 6E
Summary
genotype	fraction of cells (%) with
	3 territories	2 territories	1 territory
+	90	10	0
T	92.1348	7.86517	0
SUM	60.7595	30.3797	8.86076
SUMT	12.6437	42.5287	44.8276
+: gcid-gfp-cid, gHis2Av-mRFP, bam-GAL4-VP16
	number of cells with
	3 territories	2 territories	1 territory	n
Cyst 1	7	0	0
Cyst 2	7	2	0
Cyst 3	4	2	0
Cyst 4	8	0	0
Cyst 5	10	0	0
total	36	4	0	40
T: gHis2Av-mRFP, bam-GAL4-VP16 > UASt-teflon-EGFP
	number of cells with
	3 territories	2 territories	1 territory	n
Cyst 1	7	0	0
Cyst 2	8	0	0
Cyst 3	5	3	0
Cyst 4	4	1	0
Cyst 5	6	0	0
Cyst 6	10	1	0
Cyst 7	8	1	0
Cyst 8	4	0	0
Cyst 9	7	0	0
Cyst 10	5	0	0
Cyst 11	6	1	0
Cyst 12	12	0	0
total	82	7	0	89
SUM: gHis2Av-EGFP, bam-GAL4-VP16 > UASt-snm, UASt-uno-mCherry, UASt-mnm
	number of cells with
	3 territories	2 territories	1 territory	n
Cyst 1	3	0	0
Cyst 2	3	3	1
Cyst 3	10	0	0
Cyst 4	9	2	0
Cyst 5	10	2	0
Cyst 6	5	2	0
Cyst 7	5	3	0
Cyst 8	2	1	1
Cyst 9	0	7	5
Cyst 10	1	4	0
total	48	24	7	79
SUMT: gHis2Av-EGFP, bam-GAL4-VP16 > UASt-snm, UASt-uno-mCherry, UASt-mnm, UASt-teflon
	number of cells with
	3 territories	2 territories	1 territory	n
Cyst 1	0	0	5
Cyst 2	0	2	3
Cyst 3	2	8	4
Cyst 4	2	6	5
Cyst 5	1	4	0
Cyst 6	0	1	4
Cyst 7	0	1	3
Cyst 8	0	1	4
Cyst 9	0	3	1
Cyst 10	3	6	1
Cyst 11	3	4	0
Cyst 12	0	1	4
Cyst 13	0	0	5
total	11	37	39	87

## Sheet: Fig 6F
late telophase phenotype class	genotypes
	cell counts				fraction of cells (%)
	+	T	SUM	SUMT	+	T	SUM	SUMT
SDN	38	14	19	10	97.4359	73.6842	37.2549	17.8571
ADN	0	0	1	12	0	0	1.96078	21.4286
AB	1	5	31	28	2.5641	26.3158	60.7843	50
CSF	0	0	0	6	0	0	0	10.7143
n nuclei	39	19	51	56
n cysts	4	4	6	7

## Sheet: Fig 6G
nucleolar MNM-EGFP intensity in tef plus (control)								nucleolar MNM-EGFP in tef minus (mutant)
image #	ROI #	Area	Mean	IntDen	RawIntDen	Background (Mean per pixel)	Signal (background corrected)	image #	ROI #	Area	Mean	IntDen	RawIntDen	Background	Signal (background corrected)
1	1	38.69	6117.57	236691	9102952	228633	257132	1	1	38.69	6202.8	239988	9229763	234505	156780
1	2	59.778	6056.71	362055	13924370			1	2	59.778	6165.72	368572	14174996
1	3	38.69	6245.53	241642	9293348	231620	331977	1	3	38.69	6383.66	246986	9498893	238571	268583
1	4	59.778	6166.92	368644	14177747			1	4	59.778	6320.09	377800	14529877
1	5	38.69	6491.78	251169	9659764	236029	527797	1	5	38.69	6290.22	243371	9359853	235294	256310
1	6	59.778	6366.74	380589	14637146			1	6	59.778	6229.55	372388	14321743
1	7	38.69	6299.77	243740	9374050	232470	379805	1	7	38.69	6496.88	251366	9667350	245372	173914
1	8	59.778	6209.82	371208	14276367			1	8	59.778	6455.74	385909	14841751
1	9	38.69	6429.65	248765	9567321	236869	402862	1	9	38.69	6475.38	250535	9635363	242371	258030
1	10	59.778	6334.24	378646	14562413			1	10	59.778	6414.3	383432	14746482
1	11	38.69	6267.13	242477	9325483	228791	473562	1	11	38.69	6391.91	247305	9511166	239789	233725
1	12	59.778	6154.95	367928	14150226			1	12	59.778	6336.6	378787	14567839
1	13	38.69	6395.47	247443	9516464	237678	320705	1	13	38.69	6251.93	241889	9302865	234668	223547
1	14	59.778	6319.54	377767	14528616			1	14	59.778	6199.02	370563	14251551
1	15	38.69	6036.48	233553	8982275	230800	52642.1	1	15	38.69	6242.6	241528	9288992	231915	316203
1	16	59.778	6024.09	360105	13849375			1	16	59.778	6167.73	368692	14179614
1	17	38.69	6319.42	244500	9403299	233167	382086	1	17	38.69	6270.18	242595	9330028	234518	256513
1	18	59.778	6228.93	372351	14320315			1	18	59.778	6209.46	371187	14275551
1	19	38.69	6432.31	248868	9571274	231415	617814	1	19	38.69	6225.62	240871	9263716	235565	149706
1	20	59.778	6285.93	375758	14451361			1	20	59.778	6190.22	370036	14231311
1	21	38.69	6387.69	247142	9504881	234166	445000	1	21	38.69	6175.82	238945	9189626	230460	273115
1	22	59.778	6282.28	375540	14442973			1	22	59.778	6111.17	365311	14049574
1	23	38.69	6663.68	257820	9915561	239462	650792	1	23	38.69	6581.53	254642	9793323	242808	399098
1	24	59.778	6509.49	389122	14965327			1	24	59.778	6487.02	387778	14913649
1	25	38.69	6419.43	248370	9552116	235405	444278	1	25	38.69	6246.14	241665	9294257	234025	239830
1	26	59.778	6314.2	377448	14516347			1	26	59.778	6189.38	369986	14229376
1	27	38.69	6280.54	242996	9345438	235886	218998	1	27	38.69	6148.86	237902	9149509	232489	154502
1	28	59.778	6228.71	372337	14319808			1	28	59.778	6112.33	365380	14052241
1	29	38.69	6316.66	244394	9399195	231749	432821	1	29	38.69	6245.27	241632	9292963	235960	163668
1	30	59.778	6214.15	371467	14286321			1	30	59.778	6206.56	371013	14268889
1	31	38.69	6339.73	245286	9433517	232193	449970	1	31	38.69	6222.15	240737	9258552	232327	269816
1	32	59.778	6233.15	372603	14330003			1	32	59.778	6158.27	368127	14157866
1	33	38.69	6320.25	244533	9404531	231690	440461	2	1	38.69	6335.22	245112	9426806	236109	291757
1	34	59.778	6215.92	371573	14290401			2	2	59.778	6266.15	374575	14405868
1	35	38.69	6435.41	248988	9575892	233502	541709	2	3	38.69	6182.69	239210	9199845	231118	257876
1	36	59.778	6307.08	377022	14499977			2	4	59.778	6121.65	365937	14073669
1	37	38.69	6222.68	240758	9259351	228849	405172	2	5	38.69	6326	244755	9413087	239129	161168
1	38	59.778	6126.72	366241	14085325			2	6	59.778	6287.89	375875	14455849
1	39	38.69	6453.84	249701	9603308	231023	665021	2	7	38.69	5964.77	230779	8875576	224480	190434
1	40	59.778	6296.27	376376	14475125			2	8	59.778	5919.71	353866	13609416
1	41	38.69	5473.32	211765	8144308	206792	143532	2	9	38.69	6133.01	237288	9125911	230100	223331
1	42	59.778	5439.38	325153	12505134			2	10	59.778	6080.15	363457	13978266
1	43	38.69	6113.04	236515	9096201	225846	358211	2	11	38.69	6392.86	247342	9512578	241327	175651
1	44	59.778	6028.21	360352	13858846			2	12	59.778	6351.31	379666	14601674
1	45	38.69	6372.66	246560	9482513	228049	659300	2	13	38.69	5803.19	224527	8635140	217876	205518
1	46	59.778	6216.45	371604	14291609			2	14	59.778	5754.55	343993	13229709
1	47	38.69	6205.73	240102	9234131	228446	395548	2	15	38.69	6085.99	235469	9055949	223392	412923
1	48	59.778	6112.05	365364	14051604			2	16	59.778	5988.18	357959	13766834
1	49	38.69	6068.44	234790	9029834	225342	311365	2	17	38.69	6153.6	238085	9156556	227151	368101
1	50	59.778	5994.71	358349	13781839			2	18	59.778	6066.42	362636	13946707
1	51	38.69	6222.23	240740	9258681	230688	333352	2	19	38.69	5942.09	229902	8841833	223094	210316
1	52	59.778	6143.3	367231	14123435			2	20	59.778	5892.32	352229	13546445
1	53	38.69	6192.82	239602	9214915	225923	473962	2	21	38.69	5948.57	230152	8851469	220461	321816
1	54	59.778	6080.55	363480	13979175			2	22	59.778	5872.36	351036	13500560
1	55	38.69	6179.21	239076	9194662	223383	551973	2	23	38.69	5881.84	227570	8752171	218947	281129
1	56	59.778	6048.44	361561	13905363			2	24	59.778	5815.27	347623	13369316
1	57	38.69	6465.29	250144	9620356	234022	566037	2	25	38.69	5915.57	228875	8802370	225557	75555
1	58	59.778	6331.19	378464	14555416			2	26	59.778	5897.75	352553	13558924
1	59	38.69	5385.53	208368	8013675	202075	195402	2	27	38.69	6456.48	249803	9607248	232270	620740
1	60	59.778	5339.29	319170	12275028			2	28	59.778	6309.42	377162	14505348
1	61	38.69	6704.66	259405	9976530	240028	689846	2	29	38.69	5836.76	225826	8685102	218868	217083
1	62	59.778	6541.21	391018	15038241			2	30	59.778	5785.39	345836	13300599
1	63	38.69	6412.64	248107	9542010	237104	368468	2	31	38.69	5969.38	230957	8882438	224696	188958
1	64	59.778	6325.38	378116	14542053			2	32	59.778	5924.67	354163	13620823
2	1	38.69	6128.68	237121	9119473	223034	490297	2	33	38.69	5876.12	227349	8743670	219245	261093
2	2	59.778	6012.53	359415	13822809			2	34	59.778	5814.31	347566	13367102
2	3	38.69	6509.25	251845	9685763	235425	577178	2	35	38.69	5912.27	228748	8797465	216274	429819
2	4	59.778	6372.51	380933	14650401			2	36	59.778	5810.46	347336	13358254
2	5	38.69	6208.5	240209	9238247	230287	328443	2	37	38.69	6246.55	241681	9294859	231228	348655
2	6	59.778	6130.73	366480	14094539			2	38	59.778	6163.98	368468	14170991
2	7	38.69	6199.8	239872	9225307	226367	467152	2	39	38.69	5938.59	229766	8836616	226531	72138.4
2	8	59.778	6089.14	363994	13998943			2	40	59.778	5921.57	353977	13613698
2	9	38.69	6241.27	241477	9287002	226738	514522	3	1	38.69	6481.44	250769	9644376	232949	631595
2	10	59.778	6119.38	365802	14068446			3	2	59.778	6331.8	378499	14556796
2	11	38.69	6767.93	261854	10070682	237511	881365	3	3	38.69	6033.97	233456	8978548	226520	214476
2	12	59.778	6559.08	392086	15079323			3	4	59.778	5983.21	357662	13755409
2	13	38.69	6117.34	236682	9102595	228076	278321	3	5	38.69	6158.63	238280	9164048	228121	338061
2	14	59.778	6051.44	361741	13912269			3	6	59.778	6078.58	363363	13974656
2	15	38.69	6008.67	232478	8940906	222589	328919	3	7	38.69	5988.83	231710	8911376	222317	309913
2	16	59.778	5930.78	354528	13634873			3	8	59.778	5915.44	353611	13599607
2	17	38.69	5713.88	221072	8502251	215616	160057	3	9	38.69	6123.35	236914	9111538	228724	262224
2	18	59.778	5676.02	339299	13049167			3	10	59.778	6061.27	362328	13934860
2	19	38.69	6448.7	249503	9595673	233465	562901	3	11	38.69	5796.8	224280	8625642	220406	98135.2
2	20	59.778	6315.35	377516	14518989			3	12	59.778	5773.62	345133	13273563
2	21	38.69	6144.67	237739	9143265	226997	360767	3	13	38.69	6110.4	236413	9092279	229215	223943
2	22	59.778	6059.23	362206	13930169			3	14	59.778	6057.4	362097	13925969
2	23	38.69	6411.11	248048	9539725	234997	447696	3	15	38.69	6215.3	240472	9248372	230474	331351
2	24	59.778	6305.06	376902	14495339			3	16	59.778	6136.84	366846	14108598
2	25	38.69	6502.05	251566	9675043	232250	689276	3	17	38.69	6104.83	236198	9083983	226497	320810
2	26	59.778	6338.73	378914	14572739			3	18	59.778	6028.86	360391	13860354
2	27	38.69	6624.23	256293	9856848	234912	768098	3	19	38.69	6186.25	239348	9205138	231492	248706
2	28	59.778	6442.23	385101	14810675			3	20	59.778	6127.38	366280	14086845
2	29	38.69	6523.52	252397	9706994	240599	398224	3	21	38.69	5942.99	229936	8843167	222528	233556
2	30	59.778	6429.2	384322	14780743			3	22	59.778	5887.71	351953	13535839
2	31	38.69	6666.45	257927	9919677	237099	746325	3	23	38.69	6264.1	242360	9320977	234225	258824
2	32	59.778	6489.61	387933	14919616			3	24	59.778	6202.83	370790	14260307
2	33	38.69	6181.02	239146	9197352	225418	475922	3	25	38.69	6220.42	240670	9255991	229790	365433
2	34	59.778	6068.28	362747	13950971			3	26	59.778	6133.88	366669	14101793
2	35	38.69	5695.86	220375	8475435	207779	436474	3	27	38.69	5924.8	229232	8816102	217000	420376
2	36	59.778	5592.46	334304	12857074			3	28	59.778	5825.23	348218	13392196
2	37	38.69	6288.3	243296	9356988	231851	386691	3	29	38.69	6179.2	239075	9194649	232177	211715
2	38	59.778	6196.72	370425	14246252			3	30	59.778	6129.1	366383	14090801
2	39	38.69	6811.65	263545	10135730	242063	770303	3	31	38.69	6295.4	243571	9367556	233922	317131
2	40	59.778	6629.13	396273	15240360			3	32	59.778	6220.31	371835	14300494
2	41	38.69	6195.99	239725	9219632	227735	408573	3	33	38.69	6030.68	233329	8973657	226060	227394
2	42	59.778	6099.22	364597	14022103			3	34	59.778	5976.86	357283	13740811
2	43	38.69	5746.46	222332	8550729	213684	283288	3	35	38.69	5754.83	222656	8563183	213132	317107
2	44	59.778	5679.38	339500	13056901			3	36	59.778	5679.73	339521	13057710
2	45	38.69	6394.6	247409	9515162	229142	649653	3	37	38.69	6411.05	248046	9539647	239461	274900
2	46	59.778	6240.68	373053	14347311			3	38	59.778	6345.98	379347	14589401
2	47	38.69	6011.27	232578	8944775	220194	425469	3	39	38.69	5782.75	223737	8604735	216853	214698
2	48	59.778	5910.49	353315	13588226			3	40	59.778	5731.94	342642	13177728
2	49	38.69	6295.53	243576	9367753	228981	508493	3	41	38.69	5854.42	226510	8711381	217882	281540
2	50	59.778	6175.07	369131	14196496			3	42	59.778	5787.76	345979	13306069
2	51	38.69	6200.84	239913	9226849	230840	295644	3	43	38.69	6590.06	254971	9806005	241249	472079
2	52	59.778	6130.84	366487	14094806			3	44	59.778	6478.24	387253	14893465
2	53	38.69	5947.88	230126	8850450	218516	396078	3	45	38.69	6476.34	250572	9636794	237647	442246
2	54	59.778	5854.07	349942	13458509			3	46	59.778	6371.59	380878	14648286
2	55	38.69	5888.22	227817	8761673	217924	330211	3	47	38.69	5993.79	231902	8918762	225744	184713
2	56	59.778	5810.02	347309	13357245			3	48	59.778	5950.09	355682	13679259
2	57	38.69	6073.65	234991	9037589	226522	273464	3	49	38.69	6059.04	234426	9015851	222578	404323
2	58	59.778	6008.91	359198	13814479			3	50	59.778	5963.27	356470	13709568
2	59	38.69	6377.65	246754	9489950	230731	562970	3	51	38.69	5914.28	228826	8800454	220599	265489
2	60	59.778	6244.28	373268	14355604			3	52	59.778	5851.43	349785	13452440
2	61	38.69	5882.65	227602	8753380	215260	424987	3	53	38.69	5710.34	220935	8496980	214274	206706
2	62	59.778	5781.98	345633	13292774			3	54	59.778	5661.42	338426	13015597
2	63	38.69	6242.84	241538	9289346	228568	446050	3	55	38.69	5490.49	212429	8169855	200563	410066
2	64	59.778	6137.19	366866	14109388			3	56	59.778	5393.36	322402	12399331
2	65	38.69	6190.44	239510	9211377	226567	445518	3	57	38.69	5515.57	213399	8207170	200244	459732
2	66	59.778	6084.91	363741	13989212			3	58	59.778	5406.66	323197	12429914
2	67	38.69	6130.43	237188	9122085	224734	427128	3	59	38.69	5604.72	216848	8339822	201335	550161
2	68	59.778	6029.26	360415	13861275			3	60	59.778	5474.37	327245	12585580
3	1	38.69	6101.21	236058	9078606	223428	434189	3	61	38.69	5872.57	227212	8738381	213359	483537
3	2	59.778	5998.37	358568	13790249			3	62	59.778	5758.02	344201	13237687
3	3	38.69	5937.16	229711	8834491	221011	283568	3	63	38.69	6460.89	249974	9613801	239487	348052
3	4	59.778	5870.02	350896	13495175			3	64	59.778	6378.47	381290	14664101
3	5	38.69	5952.3	230296	8857015	215282	527760	4	1	38.69	6287.64	243271	9356014	229234	486950
3	6	59.778	5827.26	348340	13396879			4	2	59.778	6172.29	368965	14190101
3	7	38.69	5914.7	228842	8801072	226720	29268.5	4	3	38.69	6090.85	235657	9063185	228009	241522
3	8	59.778	5907.85	353157	13582147			4	4	59.778	6033.68	360679	13871436
3	9	38.69	5933.97	229587	8829744	217380	419302	4	5	38.69	6388.71	247181	9506400	228896	650406
3	10	59.778	5834.65	348781	13413859			4	6	59.778	6234.61	372690	14333363
3	11	38.69	6168.96	238679	9179414	226451	418037	4	7	38.69	6174.94	238910	9188306	231267	240603
3	12	59.778	6069.95	362847	13954806			4	8	59.778	6117.99	365719	14065255
3	13	38.69	5958.87	230551	8866797	216031	508555	4	9	38.69	6468.53	250270	9625174	233247	600838
3	14	59.778	5838.39	349005	13422460			4	10	59.778	6326.18	378164	14543892
3	15	38.69	6245.63	241645	9293491	224123	622179	4	11	38.69	6401.44	247674	9525342	237678	329587
3	16	59.778	6098.21	364537	14019793			4	12	59.778	6323.4	377998	14537492
3	17	38.69	5956.91	230475	8863885	215404	529920	4	13	38.69	6309.76	244127	9388921	232753	383691
3	18	59.778	5831.37	348585	13406316			4	14	59.778	6218.89	371750	14297225
3	19	38.69	6219.38	240630	9254431	222360	651337	4	15	38.69	6421.84	248463	9555691	235968	426108
3	20	59.778	6065.05	362554	13943551			4	16	59.778	6320.91	377849	14531774
3	21	38.69	6195.28	239697	9218577	220652	681533	4	17	38.69	6691.93	258913	9957584	241630	608926
3	22	59.778	6033.8	360686	13871696			4	18	59.778	6547.66	391403	15053074
3	23	38.69	5850.88	226373	8706115	214324	413915	4	19	38.69	5748.31	222404	8553488	218324	106526
3	24	59.778	5752.84	343891	13225782			4	20	59.778	5723.14	342116	13157508
3	25	38.69	5970.86	231014	8884634	219624	387389	4	21	38.69	6057.53	234368	9013603	225796	277538
3	26	59.778	5879.1	351439	13516061			4	22	59.778	5991.82	358177	13775199
3	27	38.69	5810.7	224818	8646320	209975	522402	4	23	38.69	6410.26	248015	9538471	238748	301320
3	28	59.778	5686.94	339951	13074265			4	24	59.778	6338.92	378926	14573184
3	29	38.69	5914.17	228821	8800288	216473	424938	4	25	38.69	6250.2	241822	9300302	231736	334432
3	30	59.778	5813.52	347518	13365276			4	26	59.778	6171.01	368888	14187153
3	31	38.69	5928.59	229379	8821735	215816	471812	4	27	38.69	6057	234347	9012818	227377	215610
3	32	59.778	5816.82	347715	13372864			4	28	59.778	6005.98	359023	13807740
3	33	38.69	6143.08	237678	9140902	222853	518701	4	29	38.69	6167.07	238606	9176595	228074	352409
3	34	59.778	6020.2	359873	13840436			4	30	59.778	6083.61	363664	13986221
4	1	38.69	6176.14	238957	9190094	227150	401659	4	31	38.69	5945.99	230052	8847627	220966	298441
4	2	59.778	6081.01	363508	13980234			4	32	59.778	5875.32	351213	13507364
4	3	38.69	6260.17	242208	9315127	227835	500190	4	33	38.69	6226.26	240896	9264674	233673	223857
4	4	59.778	6141.68	367135	14119712			4	34	59.778	6173.28	369024	14192375
4	5	38.69	6520.43	252277	9702392	237601	509626	4	35	38.69	5829.11	225530	8673717	219931	164596
4	6	59.778	6399.7	382559	14712913			4	36	59.778	5790.18	346123	13311617
4	7	38.69	6331.54	244969	9421333	233191	399175	4	37	38.69	5266.42	203759	7836430	196716	225497
4	8	59.778	6237	372833	14338864			4	38	59.778	5213.04	311623	11984772
4	9	38.69	6489.85	251094	9656895	237324	474841	4	39	38.69	5683.65	219902	8457270	211201	285884
4	10	59.778	6377.37	381224	14661577			4	40	59.778	5615.96	335708	12911087
4	11	38.69	6600.42	255372	9821421	239334	561589	4	41	38.69	5987.69	231666	8909675	217785	483559
4	12	59.778	6467.38	386604	14868496			4	42	59.778	5873.13	351082	13502333
4	13	38.69	6391.41	247286	9510421	232128	529376	4	43	38.69	5905.29	228478	8787068	219874	280146
4	14	59.778	6266	374567	14405543			4	44	59.778	5838.96	349039	13423769
4	15	38.69	6235.76	241264	9278807	226520	514764	4	45	38.69	6886.53	266442	10247160	240559	939942
4	16	59.778	6113.81	365469	14055652			4	46	59.778	6663.79	398346	15320063
4	17	38.69	6299.58	243733	9373770	232637	373048	4	47	38.69	5999.56	232125	8927349	223023	298591
4	18	59.778	6211.23	371292	14279617			4	48	59.778	5928.86	354413	13630457
4	19	38.69	6317.4	244422	9400294	228348	565493	4	49	38.69	5732.61	221796	8530118	213570	267106
4	20	59.778	6183.43	369631	14215706			4	50	59.778	5669.37	338901	13033876
4	21	38.69	6438.55	249110	9580560	234755	497888	4	51	38.69	5886.56	227753	8759199	219175	279310
4	22	59.778	6320.61	377831	14531074			4	52	59.778	5820.43	347931	13381166
4	23	38.69	6415.3	248210	9545959	236163	408815	4	53	38.69	6003.05	232260	8932540	228056	109055
4	24	59.778	6318.47	377703	14526163			4	54	59.778	5977.29	357308	13741784
4	25	38.69	6330.7	244937	9420075	236864	255794	4	55	38.69	5664.57	219164	8428880	212762	197116
4	26	59.778	6270.15	374814	14415070			4	56	59.778	5617.92	335826	12915606
4	27	38.69	6185.67	239326	9204278	229252	334518	4	57	38.69	5598.36	216602	8330362	209017	243510
4	28	59.778	6106.46	365029	14038744			4	58	59.778	5540.72	331211	12738104
4	29	38.69	6443.39	249297	9587767	235082	492458	4	59	38.69	5896.82	228150	8774470	215913	420789
4	30	59.778	6326.74	378197	14545169			4	60	59.778	5797.15	346540	13327647
4	31	38.69	6053.59	234215	9007735	225444	285320	5	1	38.69	6286.26	243218	9353956	234234	291433
4	32	59.778	5986.03	357831	13761891			5	2	59.778	6217.26	371653	14293488
4	33	38.69	6104.73	236194	9083831	228192	255088	5	3	38.69	6456.82	249817	9607751	239120	356196
4	34	59.778	6044.34	361316	13895941			5	4	59.778	6372.47	380931	14650315
4	35	38.69	6242.82	241537	9289319	227964	469393	5	5	38.69	6105.14	236210	9084448	228708	235729
4	36	59.778	6131.63	366534	14096623			5	6	59.778	6049.35	361615	13907446
4	37	38.69	5962.83	230704	8872697	223317	232544	5	7	38.69	6394.01	247386	9514279	241097	186250
4	38	59.778	5907.79	353154	13582016			5	8	59.778	6349.95	379585	14598525
4	39	38.69	5589.38	216255	8317004	206789	316344	5	9	38.69	6336.8	245173	9429163	237276	248953
4	40	59.778	5514.47	329642	12677767			5	10	59.778	6277.88	375276	14432840
4	41	38.69	4400.98	170275	6548652	168113	44370.9	5	11	38.69	6482.48	250809	9645935	246382	113429
4	42	59.778	4390.52	262455	10093813			5	12	59.778	6455.69	385906	14841631
4	43	38.69	5920.25	229057	8809338	221046	257074	5	13	38.69	6094.17	235786	9068130	229595	185118
4	44	59.778	5859.4	350261	13470753			5	14	59.778	6050.38	361677	13909819
4	45	38.69	5950.02	230208	8853626	217531	437344	5	15	38.69	6096.31	235868	9071304	231365	119791
4	46	59.778	5846.42	349485	13440924			5	16	59.778	6068	362730	13950330
4	47	38.69	6498.55	251431	9669835	236194	531502	5	17	38.69	6098.86	235967	9075101	227608	268952
4	48	59.778	6372.64	380941	14650687			5	18	59.778	6035.19	360769	13874896
4	49	38.69	6088.97	235584	9060386	223358	418662	5	19	38.69	6242.79	241536	9289274	235916	161674
4	50	59.778	5989.81	358056	13770561			5	20	59.778	6204.56	370894	14264276
4	51	38.69	5908.93	228619	8792490	218015	357474	5	21	38.69	6422.71	248497	9556986	238798	317897
4	52	59.778	5824.27	348161	13389999			5	22	59.778	6347.44	379434	14592755
4	53	38.69	6299.19	243718	9373195	231373	421386	5	23	38.69	6510.58	251896	9687743	244152	241495
4	54	59.778	6199.38	370584	14252382			5	24	59.778	6453.43	385770	14836424
4	55	38.69	6273.9	242739	9335571	227696	525997	5	25	38.69	6090.72	235652	9062988	231145	119997
4	56	59.778	6149.3	367590	14137233			5	26	59.778	6062.36	362393	13937369
4	57	38.69	5993.16	231877	8917822	220816	374463	5	27	38.69	6632.92	256630	9869780	242155	500784
4	58	59.778	5904.47	352955	13574383			5	28	59.778	6514.29	389409	14976355
4	59	38.69	6322.9	244635	9408472	234745	326178	5	29	38.69	6401.31	247669	9525147	239470	260053
4	60	59.778	6245.66	373351	14358780			5	30	59.778	6339.75	378975	14575090
5	1	38.69	5995.32	231959	8.92096e+06	221466	352447	5	31	38.69	6094.54	235800	9068675	228628	223047
5	2	59.778	5911.77	353393	1.35912e+07			5	32	59.778	6041.75	361161	13889988
5	3	38.69	6025.36	233121	8.96566e+06	220630	429484	5	33	38.69	6029.3	233276	8971598	224756	275786
5	4	59.778	5923.54	354097	1.36183e+07			5	34	59.778	5964.01	356514	13711254
5	5	38.69	5640.42	218228	8.39288e+06	205688	434811	5	35	38.69	6043.26	233816	8992370	227113	205357
5	6	59.778	5537.34	331011	1.27304e+07			5	36	59.778	5994.66	358347	13781735
5	7	38.69	5580.73	215918	8.30405e+06	208036	255129	5	37	38.69	5884.9	227689	8756724	219790	253065
5	8	59.778	5520.24	329989	1.26911e+07			5	38	59.778	5824.99	348204	13391647
5	9	38.69	6169.52	238699	9.18017e+06	222992	552594	5	39	38.69	6003.05	232260	8932539	223708	277290
5	10	59.778	6038.52	360970	1.38826e+07			5	40	59.778	5937.4	354924	13650086
5	11	38.69	5987.55	231658	8.90939e+06	221977	321115	5	41	38.69	5950.64	230232	8854549	224815	156460
5	12	59.778	5911.42	353373	1.35904e+07			5	42	59.778	5913.64	353503	13595446
5	13	38.69	5978.83	231321	8.89642e+06	218917	426510	5	43	38.69	5787.04	223903	8611121	218422	160367
5	14	59.778	5877.71	351358	1.35129e+07			5	44	59.778	5749.11	343668	13217208
5	15	38.69	5732.01	221771	8.52915e+06	208246	472128	5	45	38.69	6048.71	234027	9000487	225549	274013
5	16	59.778	5620.07	335957	1.29206e+07			5	46	59.778	5983.84	357700	13756855
5	17	38.69	5766.15	223092	8.57995e+06	212323	365189	5	47	38.69	5884.11	227658	8755562	220888	209407
5	18	59.778	5679.57	339513	1.30574e+07			5	48	59.778	5834.56	348776	13413647
5	19	38.69	6063.45	234595	9.02234e+06	217951	589793	5	49	38.69	6020.05	232918	8957837	225749	223595
5	20	59.778	5923.62	354102	1.36185e+07			5	50	59.778	5967.13	356701	13718439
5	21	38.69	5661.13	219029	8.42368e+06	210084	295533	5	51	38.69	6028.86	233259	8970944	222290	370539
5	22	59.778	5591.06	334222	1.28539e+07			5	52	59.778	5941.1	355145	13658598
5	23	38.69	5779	223590	8.59908e+06	203322	732571	5	53	38.69	5939.15	229788	8837453	220971	288084
5	24	59.778	5605.32	335075	1.28867e+07			5	54	59.778	5870.94	350951	13497290
5	25	38.69	5914.78	228843	8.80111e+06	217572	383255	5	55	38.69	5919.86	229041	8808754	219371	321291
5	26	59.778	5823.91	348142	1.33893e+07			5	56	59.778	5843.78	349327	13434849
5	27	38.69	6194.05	239648	9.21667e+06	221179	659242	5	57	38.69	5865.49	226938	8727851	221928	141443
5	28	59.778	6037.76	360925	1.38809e+07			5	58	59.778	5832.05	348626	13407876
5	29	38.69	5877.76	227410	8.74602e+06	214018	465670	5	59	38.69	6231.37	241094	9272276	233049	255611
5	30	59.778	5767.35	344761	1.32592e+07			5	60	59.778	6170.86	368879	14186813
5	31	38.69	5880.73	227525	8.75045e+06	214291	459545	5	61	38.69	6004.83	232329	8935193	225501	210558
5	32	59.778	5771.78	345025	1.32694e+07			5	62	59.778	5955.01	355976	13690559
5	33	38.69	5951.6	230268	8.85591e+06	215535	516859	5	63	38.69	5974.71	231164	8890370	226773	116515
5	34	59.778	5829.07	348450	1.34011e+07			5	64	59.778	5947.18	355508	13672563
5	35	38.69	5963.03	230710	8.87292e+06	210150	742214	5	65	38.69	6170.52	238740	9181741	235888	55234.5
5	36	59.778	5787.07	345939	1.33046e+07			5	66	59.778	6157.52	368082	14156147
5	37	38.69	5853.07	226455	8.70929e+06	213599	445128
5	38	59.778	5747.54	343576	1.32137e+07
5	39	38.69	5922.09	229125	8.81199e+06	217219	407774
5	40	59.778	5825.41	348231	1.33927e+07
5	41	38.69	5760.29	222865	8.57123e+06	211541	386692
5	42	59.778	5668.61	338858	1.30322e+07
5	43	38.69	5894.8	228070	8.77139e+06	213588	507664
5	44	59.778	5774.45	345185	1.32755e+07
5	45	38.69	5779.2	223597	8.59938e+06	211172	429138
5	46	59.778	5677.46	339387	1.30526e+07
6	1	38.69	6190.11	239497	9210885	221630	636017
6	2	59.778	6039.42	361022	13884620
6	3	38.69	6159.33	238307	9165088	222664	550206
6	4	59.778	6028.98	360398	13860633
6	5	38.69	6484.5	250887	9648934	231484	692810
6	6	59.778	6320.35	377815	14530473
6	7	38.69	6306.98	244019	9384788	227133	597023
6	8	59.778	6165.53	368561	14174563
6	9	38.69	6342.34	245387	9437406	225761	702726
6	10	59.778	6175.84	369177	14198247
6	11	38.69	6285.98	243207	9353540	224798	656108
6	12	59.778	6130.53	366468	14094079
6	13	38.69	6083.63	235378	9052436	222830	431145
6	14	59.778	5981.5	357560	13751474
6	15	38.69	6376.53	246710	9488276	226923	708642
6	16	59.778	6208.62	371136	14273619
6	17	38.69	5993.91	231906	8918942	215349	587089
6	18	59.778	5854.82	349987	13460222
6	19	38.69	5774.05	223400	8591791	209738	477033
6	20	59.778	5661.05	338404	13014743
6	21	38.69	5885.45	227710	8757557	217100	357967
6	22	59.778	5800.68	346751	13335757
6	23	38.69	6176.69	238978	9190916	223466	545013
6	24	59.778	6047.57	361509	13903369
6	25	38.69	6610.23	255752	9836020	234803	751491
6	26	59.778	6432.16	384499	14787546
6	27	38.69	6223.38	240784	9260382	226328	503762
6	28	59.778	6104.04	364885	14033181
6	29	38.69	6275.75	242811	9338321	223667	684661
6	30	59.778	6113.53	365452	14055002
6	31	38.69	5548.71	214681	8256482	201241	470457
6	32	59.778	5437.26	325026	12500258
6	33	38.69	6145.44	237769	9144422	225498	419904
6	34	59.778	6045.99	361415	13899724
6	35	38.69	5908.99	228621	8792585	211603	605663
6	36	59.778	5765.49	344647	13254870

## Sheet: S1 Fig
genotype	Image Stack Number	ObjectNumber	Area	Mean	IntDen	RawIntDen	norm signal	cyst_stdev	mean_cyst_stdev
+	1	1	6.5	22585.5	146815	5646373	0.899	0.109414	0.112431
+	1	2	6.292	25984.1	163502	6288154	1.001	0.109414	0.112431
+	1	3	6.448	23799	153465	5902162	0.94	0.109414	0.112431
+	1	4	6.084	27602.9	167946	6459071	1.029	0.109414	0.112431
+	1	5	8.555	30808.8	263555	10136103	1.614	0.109414	0.112431
+	1	6	6.162	30398.3	187325	7204390	1.147	0.109414	0.112431
+	1	7	7.982	23631.3	188637	7254819	1.155	0.109414	0.112431
+	1	8	5.59	31107	173899	6688007	1.065	0.109414	0.112431
+	1	9	6.604	26364.3	174120	6696525	1.066	0.109414	0.112431
+	1	10	6.63	21438.9	142149	5466927	0.871	0.109414	0.112431
+	1	11	6.24	25220.2	157384	6052860	0.964	0.109414	0.112431
+	1	12	5.72	29769.7	170293	6549344	1.043	0.109414	0.112431
+	1	13	5.954	28413.2	169182	6506617	1.036	0.109414	0.112431
+	1	14	6.838	26260.8	179582	6906588	1.1	0.109414	0.112431
+	1	15	5.772	29703.7	171460	6594219	1.05	0.109414	0.112431
+	1	16	7.072	26882	190121	7311913	1.164	0.109414	0.112431
+	1	17	7.332	18142.5	133029	5116190	0.815	0.109414	0.112431
+	1	18	6.006	28364.1	170365	6552105	1.043	0.109414	0.112431
+	1	19	6.344	28733.6	182297	7010991	1.116	0.109414	0.112431
+	1	20	5.876	25378.4	149133	5735522	0.913	0.109414	0.112431
+	1	21	5.434	29254.5	158979	6114196	0.974	0.109414	0.112431
+	1	22	6.448	27706.8	178664	6871283	1.094	0.109414	0.112431
+	1	23	6.916	22070.8	152651	5870835	0.935	0.109414	0.112431
+	1	24	7.436	22652.6	168455	6478642	1.032	0.109414	0.112431
+	1	25	6.266	28186.4	176627	6792924	1.082	0.109414	0.112431
+	1	26	6.578	25118.8	165242	6355069	1.012	0.109414	0.112431
+	1	27	7.124	23000.5	163865	6302136	1.004	0.109414	0.112431
+	1	28	5.408	28907.4	156341	6012748	0.957	0.109414	0.112431
+	1	29	6.11	24355.2	148819	5723471	0.911	0.109414	0.112431
+	1	30	5.85	28908.2	169123	6504334	1.036	0.109414	0.112431
+	1	31	6.058	25943.1	157173	6044751	0.963	0.109414	0.112431
+	1	32	5.59	25474.8	142413	5477081	0.872	0.109414	0.112431
+	1	33	6.422	25187.8	161766	6221383	0.991	0.109414	0.112431
+	1	34	5.954	25460	151598	5830351	0.928	0.109414	0.112431
+	1	35	6.266	24584.4	154055	5924829	0.943	0.109414	0.112431
+	1	36	6.89	25203.1	173660	6678813	1.064	0.109414	0.112431
+	1	37	5.538	26820.8	148542	5712821	0.91	0.109414	0.112431
+	1	38	5.694	26480	150786	5799114	0.923	0.109414	0.112431
+	1	39	6.396	21810	139505	5365260	0.854	0.109414	0.112431
+	1	40	6.136	25256	154980	5960407	0.949	0.109414	0.112431
+	1	41	6.838	25642.4	175353	6743940	1.074	0.109414	0.112431
+	1	42	6.682	23629.9	157904	6072880	0.967	0.109414	0.112431
+	1	43	6.136	24803.1	152201	5853532	0.932	0.109414	0.112431
+	1	44	6.864	24252	166476	6402527	1.02	0.109414	0.112431
+	1	45	6.474	22146.3	143384	5514439	0.878	0.109414	0.112431
+	1	46	7.592	21924.5	166461	6401964	1.019	0.109414	0.112431
+	1	47	7.098	21830.5	154962	5959713	0.949	0.109414	0.112431
+	1	48	7.384	24141.8	178273	6856260	1.092	0.109414	0.112431
+	1	49	5.096	34228.1	174437	6708702	1.068	0.109414	0.112431
+	1	50	6.136	27868.1	171009	6576860	1.047	0.109414	0.112431
+	1	51	6.604	24567.3	162252	6240091	0.994	0.109414	0.112431
+	1	52	5.2	27578.5	143417	5515694	0.878	0.109414	0.112431
+	1	53	6.708	22072.5	148071	5694704	0.907	0.109414	0.112431
+	1	54	5.382	27994.6	150676	5794892	0.923	0.109414	0.112431
+	1	55	5.174	28423	147070	5656183	0.901	0.109414	0.112431
+	1	56	6.76	23386.4	158102	6080473	0.968	0.109414	0.112431
+	1	57	6.864	25559.6	175451	6747725	1.075	0.109414	0.112431
+	1	58	6.344	24613.1	156155	6005594	0.956	0.109414	0.112431
+	1	59	6.006	28247.1	169663	6525089	1.039	0.109414	0.112431
+	1	60	6.084	26116.5	158902	6111265	0.973	0.109414	0.112431
+	1	61	6.786	21503.9	145934	5612514	0.894	0.109414	0.112431
+	1	62	7.306	22659.4	165559	6367286	1.014	0.109414	0.112431
+	1	63	5.694	26098.4	148613	5715554	0.91	0.109414	0.112431
+	1	64	6.422	27258.2	175063	6732771	1.072	0.109414	0.112431
+	1	65	5.616	29613.6	166320	6396537	1.019	0.109414	0.112431
+	1	66	6.37	26487.2	168734	6489360	1.033	0.109414	0.112431
+	1	67	6.682	22766.9	152137	5851089	0.932	0.109414	0.112431
+	2	1	8.008	20748	166160	6390387	1.057	0.100498	0.112431
+	2	2	7.826	20923.9	163761	6298102	1.042	0.100498	0.112431
+	2	3	7.41	20785.8	154032	5923943	0.98	0.100498	0.112431
+	2	4	7.254	26558	192663	7409675	1.226	0.100498	0.112431
+	2	5	6.942	24217.9	168131	6466185	1.07	0.100498	0.112431
+	2	6	7.436	25692.3	191059	7347986	1.216	0.100498	0.112431
+	2	7	6.578	27688.8	182148	7005275	1.159	0.100498	0.112431
+	2	8	7.54	20431.7	154064	5925187	0.98	0.100498	0.112431
+	2	9	7.358	25053.9	184357	7090241	1.173	0.100498	0.112431
+	2	10	6.708	23096.7	154942	5958943	0.986	0.100498	0.112431
+	2	11	7.124	23046.5	164193	6314753	1.045	0.100498	0.112431
+	2	12	6.422	26135	167849	6455343	1.068	0.100498	0.112431
+	2	13	6.786	22907.6	155461	5978893	0.989	0.100498	0.112431
+	2	14	6.396	25454	162814	6261681	1.036	0.100498	0.112431
+	2	15	7.462	20452.6	152627	5869907	0.971	0.100498	0.112431
+	2	16	6.968	23171.6	161469	6209991	1.027	0.100498	0.112431
+	2	17	6.188	23107.3	142997	5499549	0.91	0.100498	0.112431
+	2	18	6.708	24321.6	163159	6274976	1.038	0.100498	0.112431
+	2	19	6.11	28480.4	174026	6692901	1.107	0.100498	0.112431
+	2	20	7.02	25731.2	180644	6947430	1.149	0.100498	0.112431
+	2	21	5.252	32766.3	172099	6618786	1.095	0.100498	0.112431
+	2	22	5.85	21569.8	126191	4853202	0.803	0.100498	0.112431
+	2	23	6.968	23715.9	165262	6355853	1.052	0.100498	0.112431
+	2	24	6.136	26582	163117	6273352	1.038	0.100498	0.112431
+	2	25	6.162	26935.7	165988	6383768	1.056	0.100498	0.112431
+	2	26	6.292	23454.8	147587	5676068	0.939	0.100498	0.112431
+	2	27	6.552	22919.2	150176	5775648	0.956	0.100498	0.112431
+	2	28	6.396	29005.5	185530	7135348	1.181	0.100498	0.112431
+	2	29	6.448	23267.7	150039	5770394	0.955	0.100498	0.112431
+	2	30	5.772	27866.1	160853	6186265	1.024	0.100498	0.112431
+	2	31	5.616	30060.2	168828	6493011	1.074	0.100498	0.112431
+	2	32	6.474	23752.2	153781	5914303	0.979	0.100498	0.112431
+	2	33	6.24	24903.8	155409	5976906	0.989	0.100498	0.112431
+	2	34	6.812	26946.6	183571	7060016	1.168	0.100498	0.112431
+	2	35	7.176	23487.8	168558	6482623	1.073	0.100498	0.112431
+	2	36	6.058	26437.2	160166	6159872	1.019	0.100498	0.112431
+	2	37	6.37	26188.2	166829	6416103	1.062	0.100498	0.112431
+	2	38	6.37	25983.5	165525	6365963	1.053	0.100498	0.112431
+	2	39	6.63	23545	156113	6003985	0.993	0.100498	0.112431
+	2	40	6.422	24917.4	160029	6154609	1.018	0.100498	0.112431
+	2	41	6.578	23808.4	156621	6023532	0.997	0.100498	0.112431
+	2	42	6.968	21185.6	147630	5677751	0.939	0.100498	0.112431
+	2	43	6.63	23761.5	157548	6059172	1.003	0.100498	0.112431
+	2	44	6.422	23820.7	152986	5883717	0.973	0.100498	0.112431
+	2	45	6.396	24220.5	154924	5958247	0.986	0.100498	0.112431
+	2	46	6.448	24170.9	155863	5994384	0.992	0.100498	0.112431
+	2	47	7.488	22455.6	168158	6467226	1.07	0.100498	0.112431
+	2	48	6.474	22604.7	146352	5628572	0.931	0.100498	0.112431
+	2	49	6.682	21878.7	146202	5622822	0.93	0.100498	0.112431
+	2	50	7.54	19983.7	150686	5795272	0.959	0.100498	0.112431
+	2	51	6.188	23574.7	145889	5610778	0.928	0.100498	0.112431
+	2	52	7.696	18761.6	144398	5553422	0.919	0.100498	0.112431
+	2	53	6.37	21501.1	136970	5267760	0.872	0.100498	0.112431
+	2	54	7.228	20904.2	151105	5811369	0.962	0.100498	0.112431
+	2	55	6.292	22230.1	139880	5379688	0.89	0.100498	0.112431
+	2	56	6.864	20693.8	142051	5463154	0.904	0.100498	0.112431
+	2	57	6.786	20179.1	136943	5266736	0.871	0.100498	0.112431
+	2	58	6.162	21500	132491	5095498	0.843	0.100498	0.112431
+	2	59	7.046	19879.8	140081	5387419	0.891	0.100498	0.112431
+	2	60	6.084	19193.2	116779	4491214	0.743	0.100498	0.112431
+	2	61	7.046	18151.5	127903	4919057	0.814	0.100498	0.112431
+	2	62	6.812	19041.8	129720	4988944	0.825	0.100498	0.112431
+	3	1	6.448	20352.2	131239	5047336	1.002	0.0841454	0.112431
+	3	2	6.344	23177.4	147046	5655286	1.122	0.0841454	0.112431
+	3	3	6.214	21248	132043	5078275	1.008	0.0841454	0.112431
+	3	4	6.37	23845.2	151903	5842074	1.159	0.0841454	0.112431
+	3	5	6.032	21856.1	131844	5070621	1.006	0.0841454	0.112431
+	3	6	5.954	24378.3	145157	5582640	1.108	0.0841454	0.112431
+	3	7	6.344	23048.6	146229	5623862	1.116	0.0841454	0.112431
+	3	8	5.746	22779.5	130899	5034274	0.999	0.0841454	0.112431
+	3	9	6.24	22529.9	140595	5407169	1.073	0.0841454	0.112431
+	3	10	7.098	22901.9	162568	6252222	1.241	0.0841454	0.112431
+	3	11	6.032	21538.6	129929	4996966	0.992	0.0841454	0.112431
+	3	12	6.422	20421.3	131153	5044055	1.001	0.0841454	0.112431
+	3	13	6.292	22699.3	142833	5493241	1.09	0.0841454	0.112431
+	3	14	6.526	22485.7	146750	5643900	1.12	0.0841454	0.112431
+	3	15	6.318	21185.5	133858	5148076	1.022	0.0841454	0.112431
+	3	16	5.824	22406.9	130506	5019146	0.996	0.0841454	0.112431
+	3	17	6.084	20821.7	126687	4872288	0.967	0.0841454	0.112431
+	3	18	6.292	21773.4	137007	5269164	1.046	0.0841454	0.112431
+	3	19	5.694	22307.3	127025	4885299	0.97	0.0841454	0.112431
+	3	20	6.812	19471.4	132647	5101501	1.012	0.0841454	0.112431
+	3	21	5.512	23248	128151	4928580	0.978	0.0841454	0.112431
+	3	22	5.772	23019.6	132877	5110361	1.014	0.0841454	0.112431
+	3	23	5.746	22452.8	129022	4962072	0.985	0.0841454	0.112431
+	3	24	5.538	25600.1	141782	5452831	1.082	0.0841454	0.112431
+	3	25	7.254	18244	132350	5090071	1.01	0.0841454	0.112431
+	3	26	6.37	20604	131255	5047972	1.002	0.0841454	0.112431
+	3	27	5.798	25091.5	145489	5595407	1.11	0.0841454	0.112431
+	3	28	5.616	24242.4	136154	5236367	1.039	0.0841454	0.112431
+	3	29	7.176	20628.3	148038	5693415	1.13	0.0841454	0.112431
+	3	30	5.954	21663.8	128994	4961003	0.985	0.0841454	0.112431
+	3	31	6.084	22517.7	137006	5269151	1.046	0.0841454	0.112431
+	3	32	6.188	22648.1	140155	5390256	1.07	0.0841454	0.112431
+	3	33	5.954	20760.8	123617	4754222	0.944	0.0841454	0.112431
+	3	34	6.396	22110.3	141426	5439144	1.079	0.0841454	0.112431
+	3	35	6.578	19427.7	127803	4915197	0.975	0.0841454	0.112431
+	3	36	6.838	17651	120705	4642222	0.921	0.0841454	0.112431
+	3	37	6.89	19449.9	134018	5154232	1.023	0.0841454	0.112431
+	3	38	6.136	19982.1	122617	4715772	0.936	0.0841454	0.112431
+	3	39	4.81	25466	122499	4711215	0.935	0.0841454	0.112431
+	3	40	6.11	20963.7	128096	4926481	0.978	0.0841454	0.112431
+	3	41	5.096	23664.2	120600	4638175	0.921	0.0841454	0.112431
+	3	42	5.59	27271	152454	5863273	1.164	0.0841454	0.112431
+	3	43	6.396	18642.3	119243	4585995	0.91	0.0841454	0.112431
+	3	44	6.578	19466	128055	4924903	0.977	0.0841454	0.112431
+	3	45	6.578	17361.8	114213	4392526	0.872	0.0841454	0.112431
+	3	46	6.604	18532.4	122395	4707224	0.934	0.0841454	0.112431
+	3	47	6.63	19477.1	129141	4966669	0.986	0.0841454	0.112431
+	3	48	6.266	19701.4	123457	4748045	0.942	0.0841454	0.112431
+	3	49	6.162	19706.6	121440	4670470	0.927	0.0841454	0.112431
+	3	50	6.032	21109	127337	4897285	0.972	0.0841454	0.112431
+	3	51	6.344	20088.5	127449	4901587	0.973	0.0841454	0.112431
+	3	52	5.824	19833.8	115519	4442774	0.882	0.0841454	0.112431
+	3	53	5.486	21243.7	116550	4482413	0.89	0.0841454	0.112431
+	3	54	7.826	17203	134639	5178100	1.028	0.0841454	0.112431
+	3	55	5.928	20457.8	121281	4664374	0.926	0.0841454	0.112431
+	3	56	6.942	18773.1	130331	5012414	0.995	0.0841454	0.112431
+	3	57	6.214	17267.1	107304	4126828	0.819	0.0841454	0.112431
+	3	58	6.604	19504.9	128818	4954243	0.983	0.0841454	0.112431
+	3	59	6.448	17824.3	114938	4420437	0.877	0.0841454	0.112431
+	3	60	5.876	17871.7	105020	4038998	0.802	0.0841454	0.112431
+	3	61	6.942	17529.6	121698	4680399	0.929	0.0841454	0.112431
+	4	1	4.992	30133.3	150434	5785593	1.063	0.133108	0.112431
+	4	2	4.914	25968.3	127616	4908018	0.902	0.133108	0.112431
+	4	3	5.486	28142.5	154399	5938063	1.091	0.133108	0.112431
+	4	4	4.94	28526.3	140929	5420006	0.996	0.133108	0.112431
+	4	5	5.824	25561.8	148881	5725841	1.052	0.133108	0.112431
+	4	6	5.278	29653.7	156522	6019696	1.106	0.133108	0.112431
+	4	7	6.344	24431.6	155003	5961302	1.095	0.133108	0.112431
+	4	8	5.278	26634.7	140587	5406848	0.993	0.133108	0.112431
+	4	9	5.824	25605.1	149133	5735544	1.054	0.133108	0.112431
+	4	10	5.59	24920.2	139312	5357845	0.984	0.133108	0.112431
+	4	11	5.382	30097.3	161994	6230149	1.144	0.133108	0.112431
+	4	12	5.538	26899.3	148977	5729556	1.053	0.133108	0.112431
+	4	13	5.096	27985.4	142622	5485142	1.008	0.133108	0.112431
+	4	14	5.122	27111.9	138876	5341054	0.981	0.133108	0.112431
+	4	15	5.928	24041.3	142526	5481421	1.007	0.133108	0.112431
+	4	16	6.084	25298.7	153926	5919888	1.087	0.133108	0.112431
+	4	17	5.2	23936.2	124476	4787249	0.879	0.133108	0.112431
+	4	18	5.408	25263.5	136633	5254807	0.965	0.133108	0.112431
+	4	19	7.436	32872.3	244453	9401483	1.727	0.133108	0.112431
+	4	20	6.058	25259.7	153032	5885502	1.081	0.133108	0.112431
+	4	21	5.33	26039	138796	5338003	0.981	0.133108	0.112431
+	4	22	5.59	25296.2	141414	5438682	0.999	0.133108	0.112431
+	4	23	5.772	23175.2	133775	5144893	0.945	0.133108	0.112431
+	4	24	6.162	25209.5	155350	5974657	1.098	0.133108	0.112431
+	4	25	5.876	21541.3	126584	4868337	0.894	0.133108	0.112431
+	4	26	6.032	23751.6	143278	5510373	1.012	0.133108	0.112431
+	4	27	5.954	23364.8	139122	5350537	0.983	0.133108	0.112431
+	4	28	5.538	26270	145492	5595501	1.028	0.133108	0.112431
+	4	29	5.72	22335	127764	4913702	0.903	0.133108	0.112431
+	4	30	5.746	21730.8	124873	4802510	0.882	0.133108	0.112431
+	4	31	7.28	27669.4	201445	7747429	1.423	0.133108	0.112431
+	4	32	5.486	22589.9	123935	4766461	0.876	0.133108	0.112431
+	4	33	5.564	23963.1	133339	5128100	0.942	0.133108	0.112431
+	4	34	5.902	23384.1	138022	5308201	0.975	0.133108	0.112431
+	4	35	5.356	26451.5	141683	5449001	1.001	0.133108	0.112431
+	4	36	5.304	26520.7	140674	5410227	0.994	0.133108	0.112431
+	4	37	5.772	20009.6	115502	4442121	0.816	0.133108	0.112431
+	4	38	5.642	23569.5	132987	5114582	0.94	0.133108	0.112431
+	4	39	5.616	24219.5	136025	5231409	0.961	0.133108	0.112431
+	4	40	5.668	23058.6	130704	5026783	0.923	0.133108	0.112431
+	4	41	5.538	21413.5	118595	4561079	0.838	0.133108	0.112431
+	4	42	5.694	23821.6	135648	5216929	0.958	0.133108	0.112431
+	4	43	5.564	23332.1	129827	4993059	0.917	0.133108	0.112431
+	4	44	5.98	21489.2	128513	4942515	0.908	0.133108	0.112431
+	4	45	5.2	23652.1	122998	4730416	0.869	0.133108	0.112431
+	4	46	5.642	25867.7	145954	5613284	1.031	0.133108	0.112431
+	4	47	5.46	24287.5	132618	5100382	0.937	0.133108	0.112431
+	4	48	5.616	23195.1	130272	5010152	0.92	0.133108	0.112431
+	4	49	5.512	25375.9	139880	5379688	0.988	0.133108	0.112431
+	4	50	5.72	23517	134525	5173729	0.95	0.133108	0.112431
+	4	51	5.616	27001	151647	5832226	1.071	0.133108	0.112431
+	4	52	5.356	26788.4	143487	5518406	1.014	0.133108	0.112431
+	4	53	5.382	24532.3	132041	5078178	0.933	0.133108	0.112431
+	4	54	6.006	24550.4	147458	5671136	1.042	0.133108	0.112431
+	4	55	6.006	23143.2	139006	5346070	0.982	0.133108	0.112431
+	4	56	5.382	25608	137830	5300853	0.974	0.133108	0.112431
+	4	57	5.174	27412.2	141839	5455029	1.002	0.133108	0.112431
+	4	58	5.668	21933.6	124327	4781531	0.878	0.133108	0.112431
+	4	59	5.33	25067	133615	5138740	0.944	0.133108	0.112431
+	5	1	6.318	21377.2	135069	5194655	0.848	0.0812539	0.112431
+	5	2	6.916	21072.5	145746	5605296	0.915	0.0812539	0.112431
+	5	3	6.344	22457.2	142477	5479565	0.894	0.0812539	0.112431
+	5	4	6.292	28878.9	181717	6988686	1.141	0.0812539	0.112431
+	5	5	5.486	28139.7	154384	5937482	0.969	0.0812539	0.112431
+	5	6	6.422	23125.9	148523	5712094	0.932	0.0812539	0.112431
+	5	7	4.914	28517.5	140143	5389810	0.88	0.0812539	0.112431
+	5	8	5.72	30199.3	172751	6643855	1.084	0.0812539	0.112431
+	5	9	6.422	27377.3	175827	6762188	1.104	0.0812539	0.112431
+	5	10	8.138	18341.9	149275	5741010	0.937	0.0812539	0.112431
+	5	11	6.448	27400.1	176687	6795226	1.109	0.0812539	0.112431
+	5	12	5.044	28285.1	142678	5487302	0.896	0.0812539	0.112431
+	5	13	6.552	25592	167689	6449174	1.053	0.0812539	0.112431
+	5	14	5.72	30029.4	171778	6606461	1.078	0.0812539	0.112431
+	5	15	5.824	25843.6	150522	5788972	0.945	0.0812539	0.112431
+	5	16	5.772	29729.7	171610	6600000	1.077	0.0812539	0.112431
+	5	17	6.162	25949.7	159912	6150075	1.004	0.0812539	0.112431
+	5	18	5.434	28887.9	156987	6037579	0.985	0.0812539	0.112431
+	5	19	5.642	27131.9	153087	5887625	0.961	0.0812539	0.112431
+	5	20	5.668	29760	168690	6487686	1.059	0.0812539	0.112431
+	5	21	6.656	27331.1	181927	6996773	1.142	0.0812539	0.112431
+	5	22	5.902	28173.9	166293	6395484	1.044	0.0812539	0.112431
+	5	23	6.448	22056.9	142231	5470111	0.893	0.0812539	0.112431
+	5	24	6.032	26331.8	158843	6108975	0.997	0.0812539	0.112431
+	5	25	5.694	25313.6	144144	5543673	0.905	0.0812539	0.112431
+	5	26	5.538	31514.9	174540	6712669	1.096	0.0812539	0.112431
+	5	27	4.524	32337	146301	5626631	0.918	0.0812539	0.112431
+	5	28	6.162	28243.8	174049	6693781	1.093	0.0812539	0.112431
+	5	29	4.498	29104.8	130921	5035126	0.822	0.0812539	0.112431
+	5	30	6.396	24883.2	159163	6121267	0.999	0.0812539	0.112431
+	5	31	6.006	27191.1	163320	6281148	1.025	0.0812539	0.112431
+	5	32	6.318	27521.9	173894	6687830	1.092	0.0812539	0.112431
+	5	33	5.694	29885.9	170180	6545008	1.068	0.0812539	0.112431
+	5	34	6.344	26638.2	169003	6499727	1.061	0.0812539	0.112431
+	5	35	5.642	29375.7	165747	6374516	1.04	0.0812539	0.112431
+	5	36	6.162	27442.8	169113	6503944	1.062	0.0812539	0.112431
+	5	37	6.188	27448.6	169862	6532771	1.066	0.0812539	0.112431
+	5	38	6.76	26062.1	176191	6776153	1.106	0.0812539	0.112431
+	5	39	5.59	24945.4	139453	5363254	0.875	0.0812539	0.112431
+	5	40	5.616	29283.2	164464	6325166	1.032	0.0812539	0.112431
+	5	41	5.902	26177.4	154508	5942260	0.97	0.0812539	0.112431
+	5	42	6.24	27755	173202	6661200	1.087	0.0812539	0.112431
+	5	43	5.538	27872.8	154369	5936900	0.969	0.0812539	0.112431
+	5	44	5.85	26978.2	157832	6070104	0.991	0.0812539	0.112431
+	5	45	6.318	26588.2	167995	6460941	1.055	0.0812539	0.112431
+	5	46	5.252	29904.3	157067	6040660	0.986	0.0812539	0.112431
+	5	47	6.89	22168	152747	5874527	0.959	0.0812539	0.112431
+	5	48	5.98	27299.3	163260	6278849	1.025	0.0812539	0.112431
+	5	49	5.304	31893.2	169172	6506215	1.062	0.0812539	0.112431
+	5	50	5.668	28045.9	158974	6114013	0.998	0.0812539	0.112431
+	5	51	5.954	26881.7	160063	6155912	1.005	0.0812539	0.112431
+	5	52	5.616	28134.4	158012	6077035	0.992	0.0812539	0.112431
+	5	53	6.058	24665.6	149433	5747084	0.938	0.0812539	0.112431
+	5	54	7.228	18759.5	135602	5215153	0.851	0.0812539	0.112431
+	5	55	6.396	22621.3	144695	5564841	0.908	0.0812539	0.112431
+	6	1	7.098	31480.9	223465	8594294	1.031	0.075552	0.112431
+	6	2	7.02	32388.3	227380	8744850	1.05	0.075552	0.112431
+	6	3	7.332	30312.4	222264	8548095	1.026	0.075552	0.112431
+	6	4	6.994	32298.8	225911	8688372	1.043	0.075552	0.112431
+	6	5	7.28	30601.8	222794	8568492	1.028	0.075552	0.112431
+	6	6	7.124	30318.5	216002	8307272	0.997	0.075552	0.112431
+	6	7	7.28	31058.4	226119	8696361	1.044	0.075552	0.112431
+	6	8	7.67	27089.5	207789	7991405	0.959	0.075552	0.112431
+	6	9	7.254	30896.9	224139	8620229	1.035	0.075552	0.112431
+	6	10	7.15	30364.6	217120	8350261	1.002	0.075552	0.112431
+	6	11	7.15	28683	205096	7887818	0.947	0.075552	0.112431
+	6	12	7.332	28043.4	205626	7908231	0.949	0.075552	0.112431
+	6	13	7.644	27985.6	213935	8227772	0.987	0.075552	0.112431
+	6	14	7.8	30302.1	236370	9090622	1.091	0.075552	0.112431
+	6	15	8.242	30911.5	254788	9798930	1.176	0.075552	0.112431
+	6	16	8.034	30448.6	244639	9408632	1.129	0.075552	0.112431
+	6	17	8.164	30210.2	246651	9485989	1.138	0.075552	0.112431
+	6	18	7.176	28192	202318	7780995	0.934	0.075552	0.112431
+	6	19	8.294	26130.1	216736	8335501	1	0.075552	0.112431
+	6	20	8.112	27987	227044	8731949	1.048	0.075552	0.112431
+	6	21	7.384	28682.5	211804	8145821	0.978	0.075552	0.112431
+	6	22	7.748	26640.1	206420	7938760	0.953	0.075552	0.112431
+	6	23	7.384	28946.2	213751	8220709	0.987	0.075552	0.112431
+	6	24	7.15	33584.8	240146	9235828	1.108	0.075552	0.112431
+	6	25	8.451	28466.1	240553	9251467	1.11	0.075552	0.112431
+	6	26	6.786	31110.1	211126	8119743	0.974	0.075552	0.112431
+	6	27	7.384	29909.8	220867	8494372	1.019	0.075552	0.112431
+	6	28	8.164	24532.9	200298	7703318	0.925	0.075552	0.112431
+	6	29	8.06	32094.7	258698	9949343	1.194	0.075552	0.112431
+	6	30	7.618	28401.2	216373	8321548	0.999	0.075552	0.112431
+	6	31	7.02	31270.8	219534	8443108	1.013	0.075552	0.112431
+	6	32	8.555	26316.5	225125	8658117	1.039	0.075552	0.112431
+	6	33	6.968	30292.3	211090	8118349	0.974	0.075552	0.112431
+	6	34	9.387	21422.9	201088	7733677	0.928	0.075552	0.112431
+	6	35	7.748	29501.7	228593	8791501	1.055	0.075552	0.112431
+	6	36	7.098	31559.1	224020	8615623	1.034	0.075552	0.112431
+	6	37	7.358	29296.3	215575	8290849	0.995	0.075552	0.112431
+	6	38	7.566	26738.8	202318	7780993	0.934	0.075552	0.112431
+	6	39	8.06	27215	219366	8436645	1.013	0.075552	0.112431
+	6	40	7.54	28373.2	213947	8228235	0.988	0.075552	0.112431
+	6	41	8.138	25173.2	204872	7879201	0.946	0.075552	0.112431
+	6	42	7.358	27157.9	199840	7685687	0.922	0.075552	0.112431
+	6	43	7.514	26692.8	200582	7714222	0.926	0.075552	0.112431
+	6	44	8.919	21235.7	189391	7283842	0.874	0.075552	0.112431
+	6	45	7.384	28947.2	213759	8221014	0.987	0.075552	0.112431
+	6	46	7.54	26232.9	197808	7607547	0.913	0.075552	0.112431
+	6	47	7.046	28636.3	201783	7760436	0.931	0.075552	0.112431
+	6	48	7.176	27765.5	199257	7663273	0.92	0.075552	0.112431
+	6	49	8.815	19994.5	176242	6778123	0.813	0.075552	0.112431
+	6	50	7.618	24685.7	188067	7232910	0.868	0.075552	0.112431
+	6	51	7.176	31913.9	229028	8808240	1.057	0.075552	0.112431
+	6	52	7.306	29895.9	218433	8400746	1.008	0.075552	0.112431
+	7	1	8.477	33442.1	283473	10902133	1.048	0.0948882	0.112431
+	7	2	6.994	38355.5	268274	10317626	0.992	0.0948882	0.112431
+	7	3	6.448	38596.4	248885	9571910	0.92	0.0948882	0.112431
+	7	4	4.888	48781	238456	9170828	0.881	0.0948882	0.112431
+	7	5	5.59	44769.4	250276	9625426	0.925	0.0948882	0.112431
+	7	6	6.214	45017.1	279753	10759087	1.034	0.0948882	0.112431
+	7	7	6.188	39641.8	245318	9434741	0.907	0.0948882	0.112431
+	7	8	6.37	47520.9	302726	11642610	1.119	0.0948882	0.112431
+	7	9	5.954	42348.1	252156	9697713	0.932	0.0948882	0.112431
+	7	10	4.628	50758.1	234922	9034934	0.868	0.0948882	0.112431
+	7	11	5.616	43130	242233	9316087	0.895	0.0948882	0.112431
+	7	12	5.642	52236.8	294738	11335386	1.09	0.0948882	0.112431
+	7	13	5.798	42521.2	246553	9482238	0.911	0.0948882	0.112431
+	7	14	5.512	48109.4	265195	10199201	0.98	0.0948882	0.112431
+	7	15	6.344	40262.7	255442	9824108	0.944	0.0948882	0.112431
+	7	16	6.396	40595.9	259667	9986602	0.96	0.0948882	0.112431
+	7	17	5.824	43189.1	251548	9674349	0.93	0.0948882	0.112431
+	7	18	5.538	50655.6	280547	10789635	1.037	0.0948882	0.112431
+	7	19	5.616	50833.5	285498	10980028	1.055	0.0948882	0.112431
+	7	20	5.98	44350.1	265230	10200526	0.98	0.0948882	0.112431
+	7	21	5.694	46491.2	264737	10181564	0.979	0.0948882	0.112431
+	7	22	6.266	42586.6	266864	10263363	0.986	0.0948882	0.112431
+	7	23	6.032	47515.7	286632	11023638	1.06	0.0948882	0.112431
+	7	24	5.928	43591.9	258428	9938958	0.955	0.0948882	0.112431
+	7	25	6.11	46145.6	281966	10844210	1.042	0.0948882	0.112431
+	7	26	6.448	41711.2	268970	10344373	0.994	0.0948882	0.112431
+	7	27	5.538	46937.6	259956	9997711	0.961	0.0948882	0.112431
+	7	28	6.006	43149.9	259174	9967631	0.958	0.0948882	0.112431
+	7	29	5.876	46672.3	274263	10547946	1.014	0.0948882	0.112431
+	7	30	6.24	44311.1	276518	10634653	1.022	0.0948882	0.112431
+	7	31	7.28	40180.1	292529	11250434	1.081	0.0948882	0.112431
+	7	32	5.98	43747.4	261625	10061895	0.967	0.0948882	0.112431
+	7	33	5.928	46007.2	272747	10489646	1.008	0.0948882	0.112431
+	7	34	5.798	45485.4	263740	10143239	0.975	0.0948882	0.112431
+	7	35	7.306	36342.7	265536	10212310	0.982	0.0948882	0.112431
+	7	36	4.42	51140.7	226056	8693926	0.836	0.0948882	0.112431
+	7	37	4.888	51029.3	249446	9593506	0.922	0.0948882	0.112431
+	7	38	5.928	45403.8	269170	10352065	0.995	0.0948882	0.112431
+	7	39	7.54	43501.9	328024	12615537	1.213	0.0948882	0.112431
+	7	40	6.162	40801.9	251436	9670044	0.929	0.0948882	0.112431
+	7	41	6.448	44327.3	285840	10993171	1.057	0.0948882	0.112431
+	7	42	6.214	48235.6	299754	11528300	1.108	0.0948882	0.112431
+	7	43	5.746	45177.7	259607	9984267	0.96	0.0948882	0.112431
+	7	44	6.968	38119.9	265635	10216121	0.982	0.0948882	0.112431
+	7	45	6.474	41821.8	270771	10413626	1.001	0.0948882	0.112431
+	7	46	6.63	40911.6	271260	10432467	1.003	0.0948882	0.112431
+	7	47	6.708	39544.7	265282	10202545	0.981	0.0948882	0.112431
+	7	48	6.11	48643.2	297228	11431154	1.099	0.0948882	0.112431
+	7	49	6.188	47015.9	290952	11189782	1.076	0.0948882	0.112431
+	7	50	6.682	42885.4	286577	11021536	1.059	0.0948882	0.112431
+	7	51	6.136	44639.4	273924	10534897	1.013	0.0948882	0.112431
+	7	52	6.058	46733.1	283126	10888811	1.047	0.0948882	0.112431
+	7	53	4.55	54347	247294	9510719	0.914	0.0948882	0.112431
+	7	54	7.15	55823.8	399164	15351555	1.476	0.0948882	0.112431
+	7	55	5.59	50936.3	284751	10951299	1.053	0.0948882	0.112431
+	7	56	5.018	49266.1	247232	9508365	0.914	0.0948882	0.112431
+	7	57	6.552	40090.6	262690	10102838	0.971	0.0948882	0.112431
+	8	1	7.046	50024.9	352497	13556756	0.953	0.322088	0.112431
+	8	2	18.617	54334	1.01154e+06	38903169	2.734	0.322088	0.112431
+	8	3	7.202	49669.9	357744	13758560	0.967	0.322088	0.112431
+	8	4	6.136	50778.3	311594	11983680	0.842	0.322088	0.112431
+	8	5	6.916	49111.8	339678	13063750	0.918	0.322088	0.112431
+	8	6	8.268	52879.8	437236	16815771	1.182	0.322088	0.112431
+	8	7	6.63	47401.6	314292	12087408	0.85	0.322088	0.112431
+	8	8	6.656	47785	318076	12232952	0.86	0.322088	0.112431
+	8	9	7.306	46907.2	342725	13180919	0.926	0.322088	0.112431
+	8	10	6.682	47809.5	319482	12287041	0.864	0.322088	0.112431
+	8	11	6.786	49110.9	333287	12817946	0.901	0.322088	0.112431
+	8	12	7.332	50721.6	371913	14303491	1.005	0.322088	0.112431
+	8	13	6.214	55045.8	342075	13155943	0.925	0.322088	0.112431
+	8	14	6.578	53220.9	350108	13464877	0.946	0.322088	0.112431
+	8	15	5.304	55834.9	296166	11390323	0.801	0.322088	0.112431
+	8	16	6.968	54964.4	383015	14730459	1.035	0.322088	0.112431
+	8	17	6.344	50695.8	321634	12369787	0.869	0.322088	0.112431
+	8	18	6.942	51693	358874	13802023	0.97	0.322088	0.112431
+	8	19	5.408	56508.2	305615	11753704	0.826	0.322088	0.112431
+	8	20	6.89	51186.6	352697	13564451	0.953	0.322088	0.112431
+	8	21	6.5	52254.7	339676	13063665	0.918	0.322088	0.112431
+	8	22	7.254	42663.1	309497	11903013	0.837	0.322088	0.112431
+	8	23	7.358	44924.5	330575	12713645	0.894	0.322088	0.112431
+	8	24	6.292	53757.9	338265	13009412	0.914	0.322088	0.112431
+	8	25	6.656	47920.6	318979	12267676	0.862	0.322088	0.112431
+	8	26	6.968	45204.8	315006	12114878	0.852	0.322088	0.112431
+	8	27	6.708	49120	329517	12672952	0.891	0.322088	0.112431
+	8	28	6.24	53831.3	335927	12919505	0.908	0.322088	0.112431
+	8	29	7.306	48000.6	350713	13488166	0.948	0.322088	0.112431
+	8	30	6.11	53370.2	326111	12541986	0.882	0.322088	0.112431
+	8	31	6.526	52387	341898	13149148	0.924	0.322088	0.112431
+	8	32	6.578	49277.4	324166	12467171	0.876	0.322088	0.112431
+	8	33	12.871	57665.5	742199	28544402	2.006	0.322088	0.112431
+	8	34	6.37	50043.7	318797	12260699	0.862	0.322088	0.112431
+	8	35	7.852	45307.5	355776	13682870	0.962	0.322088	0.112431
+	8	36	6.448	50379.2	324865	12494053	0.878	0.322088	0.112431
+	8	37	6.474	55037.7	356335	13704378	0.963	0.322088	0.112431
+	8	38	6.63	48823.2	323717	12449909	0.875	0.322088	0.112431
+	8	39	7.124	52989	377516	14518978	1.02	0.322088	0.112431
+	8	40	7.176	46494.6	333665	12832505	0.902	0.322088	0.112431
+	8	41	6.578	50374.7	331385	12744797	0.896	0.322088	0.112431
+	8	42	6.916	50145.5	346827	13338709	0.938	0.322088	0.112431
+	8	43	6.864	49313.7	338510	13018827	0.915	0.322088	0.112431
+	8	44	5.408	55425.5	299759	11528501	0.81	0.322088	0.112431
+	8	45	7.254	46339.9	336170	12928844	0.909	0.322088	0.112431
+	8	46	6.422	50980	327413	12592068	0.885	0.322088	0.112431
+	8	47	6.474	48588.6	314582	12098562	0.85	0.322088	0.112431
+	8	48	10.947	58704.6	642619	24714643	1.737	0.322088	0.112431
+	8	49	12.091	53434.7	646065	24847146	1.746	0.322088	0.112431
+	8	50	6.994	47464.3	331985	12767886	0.897	0.322088	0.112431
+	8	51	7.904	43697	345402	13283874	0.934	0.322088	0.112431
+	8	52	7.15	50122.9	358400	13783797	0.969	0.322088	0.112431
+	8	53	7.696	52104.6	401021	15422962	1.084	0.322088	0.112431
+	8	54	7.436	46623.8	346716	13334415	0.937	0.322088	0.112431
+	8	55	8.112	44391	360121	13849979	0.973	0.322088	0.112431
+	8	56	7.436	50581.1	376144	14466207	1.017	0.322088	0.112431
+	9	1	7.176	32553.9	233621	8984867	0.926	0.0812599	0.112431
+	9	2	6.734	37823.1	254716	9796193	1.01	0.0812599	0.112431
+	9	3	7.54	30243.2	228047	8770525	0.904	0.0812599	0.112431
+	9	4	7.748	30686.2	237771	9144497	0.943	0.0812599	0.112431
+	9	5	6.786	34269.2	232565	8944252	0.922	0.0812599	0.112431
+	9	6	6.344	33463.5	212305	8165089	0.842	0.0812599	0.112431
+	9	7	6.188	38710.7	239556	9213152	0.95	0.0812599	0.112431
+	9	8	6.552	35138.7	230242	8854947	0.913	0.0812599	0.112431
+	9	9	5.46	44232.7	241525	9288860	0.958	0.0812599	0.112431
+	9	10	6.812	36284.4	247184	9506516	0.98	0.0812599	0.112431
+	9	11	7.15	37492.2	268085	10310356	1.063	0.0812599	0.112431
+	9	12	7.098	32602.7	231428	8900531	0.918	0.0812599	0.112431
+	9	13	6.448	38732.2	249760	9605591	0.99	0.0812599	0.112431
+	9	14	7.722	28810	222484	8556567	0.882	0.0812599	0.112431
+	9	15	6.292	42689.7	268620	10330899	1.065	0.0812599	0.112431
+	9	16	7.384	34619.3	255644	9831882	1.014	0.0812599	0.112431
+	9	17	6.5	38071.6	247480	9517895	0.981	0.0812599	0.112431
+	9	18	6.89	32293.2	222513	8557687	0.882	0.0812599	0.112431
+	9	19	7.124	42004.7	299260	11509288	1.187	0.0812599	0.112431
+	9	20	6.474	39867.9	258120	9927107	1.023	0.0812599	0.112431
+	9	21	7.956	36847.6	293178	11275380	1.162	0.0812599	0.112431
+	9	22	6.656	40624.9	270415	10399965	1.072	0.0812599	0.112431
+	9	23	6.006	47644.4	286169	11005849	1.135	0.0812599	0.112431
+	9	24	8.06	36005.2	290220	11161621	1.151	0.0812599	0.112431
+	9	25	8.06	33685.3	271520	10442448	1.077	0.0812599	0.112431
+	9	26	6.708	37313.1	250311	9626784	0.992	0.0812599	0.112431
+	9	27	7.28	35822.3	260802	10030242	1.034	0.0812599	0.112431
+	9	28	6.89	37422.2	257854	9916881	1.022	0.0812599	0.112431
+	9	29	6.448	44385.7	286216	11007652	1.135	0.0812599	0.112431
+	9	30	7.566	32035	242391	9322186	0.961	0.0812599	0.112431
+	9	31	7.878	35174.2	277119	10657787	1.099	0.0812599	0.112431
+	9	32	7.072	33235.8	235058	9040131	0.932	0.0812599	0.112431
+	9	33	6.526	38972.2	254348	9782022	1.008	0.0812599	0.112431
+	9	34	7.384	35324.8	260854	10032250	1.034	0.0812599	0.112431
+	9	35	6.24	36609.1	228454	8786172	0.906	0.0812599	0.112431
+	9	36	6.448	35750.4	230532	8866087	0.914	0.0812599	0.112431
+	9	37	5.928	38882.5	230509	8865216	0.914	0.0812599	0.112431
+	9	38	6.942	37902.2	263133	10119883	1.043	0.0812599	0.112431
+	9	39	7.202	39826.5	286847	11031927	1.137	0.0812599	0.112431
+	9	40	7.098	38680.9	274573	10559879	1.089	0.0812599	0.112431
+	9	41	6.682	37334.4	249484	9594942	0.989	0.0812599	0.112431
+	9	42	9.101	27370.7	249088	9579730	0.988	0.0812599	0.112431
+	9	43	7.696	36750.6	282850	10878172	1.121	0.0812599	0.112431
+	9	44	8.242	33343.9	274837	10570006	1.09	0.0812599	0.112431
+	9	45	7.358	34346.4	252736	9720030	1.002	0.0812599	0.112431
+	9	46	7.358	31314.3	230424	8861942	0.914	0.0812599	0.112431
+	9	47	9.465	27310.7	258484	9941079	1.025	0.0812599	0.112431
+	9	48	6.656	37083.6	246844	9493410	0.979	0.0812599	0.112431
+	9	49	7.67	32411.5	248611	9561397	0.986	0.0812599	0.112431
+	9	50	7.8	32642.3	254626	9792704	1.01	0.0812599	0.112431
+	9	51	7.566	30266	229006	8807401	0.908	0.0812599	0.112431
+	9	52	7.228	32040.4	231602	8907243	0.918	0.0812599	0.112431
+	9	53	8.373	29800.5	249505	9595760	0.989	0.0812599	0.112431
+	9	54	6.448	41108.2	265082	10194831	1.051	0.0812599	0.112431
+	9	55	6.968	33166.2	231116	8888544	0.916	0.0812599	0.112431
+	9	56	8.789	29157.2	256249	9855128	1.016	0.0812599	0.112431
+	9	57	8.477	27673.7	234577	9021632	0.93	0.0812599	0.112431
+	10	1	5.486	29159	159976	6152547	0.865	0.124428	0.112431
+	10	2	6.578	26643.9	175274	6740919	0.947	0.124428	0.112431
+	10	3	5.538	32856.2	181969	6998373	0.983	0.124428	0.112431
+	10	4	5.538	30374	168221	6469666	0.909	0.124428	0.112431
+	10	5	5.278	32931	173820	6684984	0.939	0.124428	0.112431
+	10	6	6.188	31569.4	195363	7513525	1.056	0.124428	0.112431
+	10	7	5.538	34274.3	189823	7300436	1.026	0.124428	0.112431
+	10	8	6.474	28649.4	185487	7133693	1.002	0.124428	0.112431
+	10	9	5.824	33211.3	193434	7439340	1.045	0.124428	0.112431
+	10	10	7.28	29860.9	217400	8361041	1.175	0.124428	0.112431
+	10	11	5.226	35759.4	186890	7187634	1.01	0.124428	0.112431
+	10	12	5.902	31609.3	186569	7175304	1.008	0.124428	0.112431
+	10	13	6.864	28639.8	196595	7560900	1.063	0.124428	0.112431
+	10	14	6.006	30050.8	180496	6941738	0.975	0.124428	0.112431
+	10	15	6.084	29568.1	179903	6918929	0.972	0.124428	0.112431
+	10	16	5.044	37260.6	187954	7228553	1.016	0.124428	0.112431
+	10	17	6.656	29015.1	193136	7427867	1.044	0.124428	0.112431
+	10	18	6.838	29456.2	201434	7746984	1.089	0.124428	0.112431
+	10	19	4.706	34952.3	164495	6326365	0.889	0.124428	0.112431
+	10	20	5.408	30544.6	165195	6353268	0.893	0.124428	0.112431
+	10	21	6.032	29024.6	175087	6733704	0.946	0.124428	0.112431
+	10	22	6.084	30645.7	186460	7171102	1.008	0.124428	0.112431
+	10	23	6.136	29921.5	183610	7061481	0.992	0.124428	0.112431
+	10	24	6.344	28168.4	178711	6873080	0.966	0.124428	0.112431
+	10	25	6.318	29384.8	185664	7140503	1.003	0.124428	0.112431
+	10	26	5.72	30345.6	173587	6676032	0.938	0.124428	0.112431
+	10	27	6.656	28439.2	189303	7280443	1.023	0.124428	0.112431
+	10	28	6.084	28722.4	174758	6721044	0.944	0.124428	0.112431
+	10	29	5.486	32057.7	175879	6764172	0.951	0.124428	0.112431
+	10	30	6.474	28046.9	181587	6983688	0.981	0.124428	0.112431
+	10	31	6.292	31070.5	195507	7519054	1.057	0.124428	0.112431
+	10	32	5.98	28815	172324	6627456	0.931	0.124428	0.112431
+	10	33	5.382	30560.1	164484	6325932	0.889	0.124428	0.112431
+	10	34	5.928	28669.8	169965	6536721	0.919	0.124428	0.112431
+	10	35	7.436	25836.9	192135	7389363	1.038	0.124428	0.112431
+	10	36	5.46	31476	171869	6609963	0.929	0.124428	0.112431
+	10	37	6.214	27954.3	173719	6681086	0.939	0.124428	0.112431
+	10	38	6.006	29662	178161	6851927	0.963	0.124428	0.112431
+	10	39	7.202	25215.7	181615	6984758	0.982	0.124428	0.112431
+	10	40	6.214	28935.5	179816	6915584	0.972	0.124428	0.112431
+	10	41	7.358	25911.6	190669	7332985	1.03	0.124428	0.112431
+	10	42	5.512	29478.4	162495	6249421	0.878	0.124428	0.112431
+	10	43	6.162	29692.2	182974	7037051	0.989	0.124428	0.112431
+	10	44	6.812	27073.5	184436	7093254	0.997	0.124428	0.112431
+	10	45	6.552	27064.2	177335	6820173	0.958	0.124428	0.112431
+	10	46	9.335	35462.8	331030	12731141	1.789	0.124428	0.112431
+	10	47	6.37	29299.3	186648	7178330	1.009	0.124428	0.112431
+	10	48	6.63	29347.3	194584	7483549	1.052	0.124428	0.112431
+	10	49	5.252	35980.8	188983	7268122	1.021	0.124428	0.112431
+	10	50	5.408	36596.9	197928	7612156	1.07	0.124428	0.112431
+	10	51	5.122	35132.4	179959	6921077	0.973	0.124428	0.112431
+	10	52	6.942	25495.9	177003	6807405	0.957	0.124428	0.112431
+	10	53	6.032	28922.9	174473	6710107	0.943	0.124428	0.112431
+	10	54	5.46	35790.2	195426	7515949	1.056	0.124428	0.112431
+	11	1	9.543	27527.5	262683	10102596	0.993	0.0858581	0.112431
+	11	2	9.751	26398.9	257405	9899584	0.973	0.0858581	0.112431
+	11	3	10.167	26418.6	268587	10329659	1.015	0.0858581	0.112431
+	11	4	10.973	23398.1	256739	9873984	0.97	0.0858581	0.112431
+	11	5	9.439	25511.5	240792	9260687	0.91	0.0858581	0.112431
+	11	6	10.895	29260.5	318783	12260133	1.205	0.0858581	0.112431
+	11	7	10.271	26115.8	268225	10315725	1.014	0.0858581	0.112431
+	11	8	10.531	24033.9	253092	9733730	0.956	0.0858581	0.112431
+	11	9	8.919	29389.2	262109	10080493	0.991	0.0858581	0.112431
+	11	10	7.748	31662.4	245335	9435391	0.927	0.0858581	0.112431
+	11	11	7.722	37254.1	287693	11064461	1.087	0.0858581	0.112431
+	11	12	8.971	29868.4	267936	10304613	1.013	0.0858581	0.112431
+	11	13	10.453	24064.7	251539	9674006	0.951	0.0858581	0.112431
+	11	14	9.673	31009.5	299942	11535549	1.134	0.0858581	0.112431
+	11	15	9.777	27327.9	267173	10275276	1.01	0.0858581	0.112431
+	11	16	8.112	35501.2	288003	11076378	1.088	0.0858581	0.112431
+	11	17	10.141	25354	257105	9888068	0.972	0.0858581	0.112431
+	11	18	9.205	30442.8	280213	10776767	1.059	0.0858581	0.112431
+	11	19	9.543	27185.6	259421	9977120	0.98	0.0858581	0.112431
+	11	20	9.127	30344.4	276939	10650876	1.047	0.0858581	0.112431
+	11	21	9.283	28539.4	264918	10188555	1.001	0.0858581	0.112431
+	11	22	9.205	31503.2	289973	11152123	1.096	0.0858581	0.112431
+	11	23	10.687	28034.7	299597	11522253	1.132	0.0858581	0.112431
+	11	24	8.294	31609	262181	10083277	0.991	0.0858581	0.112431
+	11	25	9.959	25885.6	257784	9914190	0.974	0.0858581	0.112431
+	11	26	9.751	25942.6	252955	9728461	0.956	0.0858581	0.112431
+	11	27	10.167	26259.8	266973	10267590	1.009	0.0858581	0.112431
+	11	28	8.216	32794.8	269458	10363153	1.018	0.0858581	0.112431
+	11	29	10.245	26570.4	272203	10468734	1.029	0.0858581	0.112431
+	11	30	8.06	30653.6	247083	9502608	0.934	0.0858581	0.112431
+	11	31	9.153	28896.3	264475	10171509	0.999	0.0858581	0.112431
+	11	32	9.153	17448	159693	6141687	0.603	0.0858581	0.112431
+	11	33	10.141	28262.8	286603	11022511	1.083	0.0858581	0.112431
+	11	34	10.037	26103.4	261990	10075929	0.99	0.0858581	0.112431
+	11	35	8.945	30483.6	272662	10486374	1.03	0.0858581	0.112431
+	11	36	9.517	28750.2	273603	10522567	1.034	0.0858581	0.112431
+	11	37	8.529	30193.7	257507	9903531	0.973	0.0858581	0.112431
+	11	38	9.413	29910.4	281534	10827562	1.064	0.0858581	0.112431
+	11	39	6.942	37762.8	262165	10082680	0.991	0.0858581	0.112431
+	11	40	9.569	29749.9	284664	10947954	1.076	0.0858581	0.112431
+	11	41	9.517	26888.3	255884	9841105	0.967	0.0858581	0.112431
+	11	42	9.283	26803.4	248804	9568814	0.94	0.0858581	0.112431
+	11	43	9.855	28971.2	285499	10980081	1.079	0.0858581	0.112431
+	11	44	9.127	31752.9	289794	11145266	1.095	0.0858581	0.112431
+	11	45	10.089	26562.6	267979	10306275	1.013	0.0858581	0.112431
+	11	46	8.425	31069.9	261748	10066642	0.989	0.0858581	0.112431
+	11	47	9.335	30255.1	282419	10861596	1.067	0.0858581	0.112431
+	11	48	8.294	30320.5	251493	9672234	0.95	0.0858581	0.112431
+	11	49	8.425	29813.6	251165	9659620	0.949	0.0858581	0.112431
+	11	50	8.633	31209.6	269417	10361572	1.018	0.0858581	0.112431
+	11	51	9.309	25629.7	238576	9175439	0.902	0.0858581	0.112431
+	11	52	10.115	29694.3	300346	11551077	1.135	0.0858581	0.112431
+	11	53	8.008	29691.7	237785	9145039	0.899	0.0858581	0.112431
+	11	54	8.841	31855.7	281621	10830922	1.064	0.0858581	0.112431
+	11	55	8.008	31178.7	249694	9603032	0.944	0.0858581	0.112431
+	11	56	8.294	30060.6	249338	9589342	0.942	0.0858581	0.112431
+	11	57	8.971	25934.3	232644	8947325	0.879	0.0858581	0.112431
+	11	58	8.581	27455.2	235580	9060222	0.89	0.0858581	0.112431
+	12	1	7.748	36822.6	285319	10973142	1.043	0.099459	0.112431
+	12	2	7.8	36614.2	285608	10984260	1.044	0.099459	0.112431
+	12	3	7.67	38031.3	291718	11219248	1.066	0.099459	0.112431
+	12	4	7.982	34321.4	273970	10536679	1.002	0.099459	0.112431
+	12	5	8.164	35037.1	286060	11001653	1.046	0.099459	0.112431
+	12	6	6.916	38504.7	266314	10242241	0.974	0.099459	0.112431
+	12	7	9.049	31283.5	283070	10886654	1.035	0.099459	0.112431
+	12	8	7.02	41734.1	292991	11268218	1.071	0.099459	0.112431
+	12	9	8.347	36160.8	301816	11607610	1.103	0.099459	0.112431
+	12	10	8.294	34065.6	282557	10866933	1.033	0.099459	0.112431
+	12	11	8.164	38566.1	314872	12109747	1.151	0.099459	0.112431
+	12	12	9.153	33513	306729	11796566	1.121	0.099459	0.112431
+	12	13	8.841	32431.7	286713	11026771	1.048	0.099459	0.112431
+	12	14	8.112	38766.1	314490	12095029	1.15	0.099459	0.112431
+	12	15	8.451	33245.2	280939	10804686	1.027	0.099459	0.112431
+	12	16	8.06	35211.9	283825	10915681	1.038	0.099459	0.112431
+	12	17	8.945	31884.2	285189	10968153	1.043	0.099459	0.112431
+	12	18	7.852	32572.3	255773	9836827	0.935	0.099459	0.112431
+	12	19	8.06	33496.8	270001	10384017	0.987	0.099459	0.112431
+	12	20	7.462	38946.5	290636	11177641	1.063	0.099459	0.112431
+	12	21	7.748	35007.7	271256	10432307	0.992	0.099459	0.112431
+	12	22	7.904	39315.6	310769	11951929	1.136	0.099459	0.112431
+	12	23	8.789	30955.5	272053	10462945	0.995	0.099459	0.112431
+	12	24	7.514	32857.8	246908	9495903	0.903	0.099459	0.112431
+	12	25	7.436	41600.6	309361	11897777	1.131	0.099459	0.112431
+	12	26	9.127	31697.5	289289	11125825	1.058	0.099459	0.112431
+	12	27	6.422	38070.4	244503	9403382	0.894	0.099459	0.112431
+	12	28	8.242	34618.9	285346	10974193	1.043	0.099459	0.112431
+	12	29	8.399	34675.5	291222	11200183	1.065	0.099459	0.112431
+	12	30	8.216	32089.6	263664	10140320	0.964	0.099459	0.112431
+	12	31	7.28	37332.3	271796	10453054	0.994	0.099459	0.112431
+	12	32	5.434	45021.2	244660	9409424	0.894	0.099459	0.112431
+	12	33	8.425	33745.5	284289	10933534	1.039	0.099459	0.112431
+	12	34	7.982	37559.8	299820	11530851	1.096	0.099459	0.112431
+	12	35	7.332	31566.6	231460	8901781	0.846	0.099459	0.112431
+	12	36	7.462	31487.6	234975	9036941	0.859	0.099459	0.112431
+	12	37	7.462	33267.2	248255	9547685	0.908	0.099459	0.112431
+	12	38	9.205	36372.7	334794	12875928	1.224	0.099459	0.112431
+	12	39	7.826	35749.2	279790	10760498	1.023	0.099459	0.112431
+	12	40	7.852	34426.9	270336	10396916	0.988	0.099459	0.112431
+	12	41	8.19	36478	298773	11490582	1.092	0.099459	0.112431
+	12	42	9.101	30772.1	280043	10770236	1.024	0.099459	0.112431
+	12	43	8.06	33985.7	273941	10535570	1.001	0.099459	0.112431
+	12	44	7.514	33104.3	248761	9567147	0.909	0.099459	0.112431
+	12	45	8.294	35441.9	293973	11305961	1.075	0.099459	0.112431
+	12	46	9.517	28425.4	270513	10403706	0.989	0.099459	0.112431
+	12	47	7.878	36431.1	287021	11038623	1.049	0.099459	0.112431
+	12	48	9.127	30958	282540	10866266	1.033	0.099459	0.112431
+	12	49	8.529	30543.3	260489	10018205	0.952	0.099459	0.112431
+	12	50	8.06	29751.5	239812	9222968	0.877	0.099459	0.112431
+	12	51	8.607	34407.4	296128	11388844	1.083	0.099459	0.112431
+	12	52	6.292	35961.4	226283	8702664	0.827	0.099459	0.112431
+	12	53	5.486	34626.5	189973	7306197	0.695	0.099459	0.112431
+	12	54	8.008	30130.1	241296	9280065	0.882	0.099459	0.112431
+	12	55	7.982	33050.3	263824	10146447	0.965	0.099459	0.112431
+	12	56	7.722	29236.4	225777	8683218	0.825	0.099459	0.112431
+	12	57	8.763	27070.9	237209	9122878	0.867	0.099459	0.112431
+	12	58	8.321	27093	225427	8669758	0.824	0.099459	0.112431
+	13	1	6.578	24254.9	159558	6136492	1.039	0.0696474	0.112431
+	13	2	6.136	25991.9	159496	6134086	1.038	0.0696474	0.112431
+	13	3	6.37	25956	165350	6359228	1.077	0.0696474	0.112431
+	13	4	6.474	25099.3	162503	6249723	1.058	0.0696474	0.112431
+	13	5	5.98	22523.2	134697	5180340	0.877	0.0696474	0.112431
+	13	6	6.76	20708.4	139997	5384178	0.912	0.0696474	0.112431
+	13	7	6.942	21362.6	148308	5703814	0.966	0.0696474	0.112431
+	13	8	6.864	20879.2	143323	5512108	0.933	0.0696474	0.112431
+	13	9	7.254	19082	138429	5323872	0.901	0.0696474	0.112431
+	13	10	5.902	27036	159576	6137168	1.039	0.0696474	0.112431
+	13	11	6.708	22929.5	153821	5915821	1.002	0.0696474	0.112431
+	13	12	5.824	26007	151474	5825577	0.986	0.0696474	0.112431
+	13	13	6.396	24237.5	155032	5962427	1.009	0.0696474	0.112431
+	13	14	7.202	20950.6	150895	5803313	0.982	0.0696474	0.112431
+	13	15	5.824	25914.1	150933	5804761	0.983	0.0696474	0.112431
+	13	16	6.188	25945	160558	6174919	1.045	0.0696474	0.112431
+	13	17	6.5	24510.1	159325	6127531	1.037	0.0696474	0.112431
+	13	18	6.578	23939.4	157483	6056659	1.025	0.0696474	0.112431
+	13	19	6.24	27281.2	170245	6547490	1.108	0.0696474	0.112431
+	13	20	6.916	23998	165980	6383467	1.081	0.0696474	0.112431
+	13	21	5.616	31470.3	176748	6797593	1.151	0.0696474	0.112431
+	13	22	5.642	27128.3	153067	5886848	0.997	0.0696474	0.112431
+	13	23	7.904	19639.8	155243	5970508	1.011	0.0696474	0.112431
+	13	24	8.164	18588.4	151765	5836756	0.988	0.0696474	0.112431
+	13	25	5.382	27509.1	148063	5694380	0.964	0.0696474	0.112431
+	13	26	6.344	24471.6	155257	5971074	1.011	0.0696474	0.112431
+	13	27	6.162	25595.6	157730	6066164	1.027	0.0696474	0.112431
+	13	28	6.812	22317.7	152037	5847234	0.99	0.0696474	0.112431
+	13	29	6.318	27900.5	176286	6779810	1.148	0.0696474	0.112431
+	13	30	6.734	24045.5	161932	6227775	1.054	0.0696474	0.112431
+	13	31	6.136	26047.4	159837	6147196	1.041	0.0696474	0.112431
+	13	32	5.382	29969.9	161308	6203776	1.05	0.0696474	0.112431
+	13	33	6.994	20373.5	142501	5480468	0.928	0.0696474	0.112431
+	13	34	7.358	22285.9	163989	6306902	1.068	0.0696474	0.112431
+	13	35	6.032	23918.1	144282	5548991	0.939	0.0696474	0.112431
+	13	36	6.37	25962.8	165393	6360879	1.077	0.0696474	0.112431
+	13	37	5.798	26967	156364	6013651	1.018	0.0696474	0.112431
+	13	38	5.798	27041.3	156795	6030199	1.021	0.0696474	0.112431
+	13	39	7.436	21628.1	160836	6185631	1.047	0.0696474	0.112431
+	13	40	6.032	24572.2	148229	5700758	0.965	0.0696474	0.112431
+	13	41	5.668	27229.6	154347	5936060	1.005	0.0696474	0.112431
+	13	42	6.526	22862.1	149207	5738385	0.971	0.0696474	0.112431
+	13	43	7.696	19512.6	150178	5775734	0.978	0.0696474	0.112431
+	13	44	6.448	25301	163151	6274642	1.062	0.0696474	0.112431
+	13	45	6.37	21867.2	139302	5357453	0.907	0.0696474	0.112431
+	13	46	7.436	21781.1	161974	6229383	1.055	0.0696474	0.112431
+	13	47	6.136	24980.6	153290	5895419	0.998	0.0696474	0.112431
+	13	48	4.81	24448.4	117604	4522947	0.766	0.0696474	0.112431
+	13	49	5.512	26942.9	148518	5711891	0.967	0.0696474	0.112431
+	13	50	6.292	22881.5	143979	5537333	0.937	0.0696474	0.112431
+	13	51	6.214	24376.4	151484	5825959	0.986	0.0696474	0.112431
+	13	52	6.63	23670.3	156944	6035938	1.022	0.0696474	0.112431
+	13	53	6.786	22922.4	155561	5982744	1.013	0.0696474	0.112431
+	13	54	7.904	20256.6	160118	6158004	1.043	0.0696474	0.112431
+	13	55	7.41	20923.9	155056	5963314	1.01	0.0696474	0.112431
+	13	56	6.656	23986.2	159662	6140462	1.04	0.0696474	0.112431
+	13	57	6.604	24775.8	163629	6293041	1.065	0.0696474	0.112431
+	13	58	6.89	19911.1	137196	5276440	0.893	0.0696474	0.112431
+	13	59	6.968	18116.6	126244	4855262	0.822	0.0696474	0.112431
+	13	60	7.254	20116.6	145934	5612523	0.95	0.0696474	0.112431
+	13	61	6.89	20429.6	140768	5413836	0.917	0.0696474	0.112431
mnm	1	1	5.772	17862.6	103109	3965499	0.505	0.374562	0.46481
mnm	1	2	4.836	12502.9	60467.7	2325541	0.296	0.374562	0.46481
mnm	1	3	8.555	32835.1	280888	10802735	1.375	0.374562	0.46481
mnm	1	4	4.992	11500.4	57413.4	2208074	0.281	0.374562	0.46481
mnm	1	5	6.812	29458.3	200682	7718082	0.983	0.374562	0.46481
mnm	1	6	7.956	32253.8	256627	9869659	1.257	0.374562	0.46481
mnm	1	7	7.462	32551.6	242915	9342323	1.189	0.374562	0.46481
mnm	1	8	7.592	26855	203895	7841653	0.998	0.374562	0.46481
mnm	1	9	8.034	36511.8	293354	11282151	1.436	0.374562	0.46481
mnm	1	10	5.46	17495.1	95528.9	3673966	0.468	0.374562	0.46481
mnm	1	11	6.812	23524.9	160261	6163524	0.785	0.374562	0.46481
mnm	1	12	7.878	32523.9	256239	9854739	1.255	0.374562	0.46481
mnm	1	13	7.982	26662.7	212835	8185457	1.042	0.374562	0.46481
mnm	1	14	6.162	15280.7	94165.3	3621526	0.461	0.374562	0.46481
mnm	1	15	6.318	16681.5	105400	4053595	0.516	0.374562	0.46481
mnm	1	16	10.453	33656.6	351799	13529934	1.723	0.374562	0.46481
mnm	1	17	6.058	21566.8	130660	5025063	0.64	0.374562	0.46481
mnm	1	18	8.008	25331	202863	7801962	0.993	0.374562	0.46481
mnm	1	19	1.248	8735.83	10903	419320	0.053	0.374562	0.46481
mnm	1	20	8.373	28130.9	235526	9058134	1.153	0.374562	0.46481
mnm	1	21	6.318	18944.8	119700	4603578	0.586	0.374562	0.46481
mnm	1	22	6.136	27002.6	165698	6372613	0.811	0.374562	0.46481
mnm	1	23	7.176	32000.1	229646	8832024	1.124	0.374562	0.46481
mnm	1	24	8.477	33165.2	281125	10811857	1.377	0.374562	0.46481
mnm	1	25	7.852	29990.6	235500	9057155	1.153	0.374562	0.46481
mnm	1	26	7.228	27036.4	195431	7516108	0.957	0.374562	0.46481
mnm	1	27	6.994	26340.8	184239	7085675	0.902	0.374562	0.46481
mnm	1	28	8.034	29035	233281	8971822	1.142	0.374562	0.46481
mnm	1	29	7.696	29429.1	226500	8711000	1.109	0.374562	0.46481
mnm	1	30	7.696	31551	242831	9339096	1.189	0.374562	0.46481
mnm	1	31	8.216	27776.4	228225	8777350	1.118	0.374562	0.46481
mnm	1	32	5.174	10492.1	54289.6	2087936	0.266	0.374562	0.46481
mnm	1	33	8.216	28899.5	237453	9132251	1.163	0.374562	0.46481
mnm	1	34	5.876	20457.7	120216	4623429	0.589	0.374562	0.46481
mnm	1	35	8.242	28117.4	231758	8913231	1.135	0.374562	0.46481
mnm	1	36	5.46	17804.2	97216.8	3738882	0.476	0.374562	0.46481
mnm	1	37	8.112	28655.1	232464	8940397	1.138	0.374562	0.46481
mnm	1	38	10.453	31897.4	333412	12822768	1.633	0.374562	0.46481
mnm	1	39	8.529	33246.6	283544	10904888	1.388	0.374562	0.46481
mnm	1	40	5.876	18198.3	106939	4112809	0.524	0.374562	0.46481
mnm	1	41	1.586	8036.2	12746.2	490208	0.062	0.374562	0.46481
mnm	1	42	8.841	33299	294381	11321653	1.441	0.374562	0.46481
mnm	1	43	8.451	25776.1	217821	8377245	1.067	0.374562	0.46481
mnm	1	44	6.682	26678.6	178277	6856396	0.873	0.374562	0.46481
mnm	1	45	6.916	30003.9	207520	7981045	1.016	0.374562	0.46481
mnm	1	46	7.722	26122.1	201727	7758255	0.988	0.374562	0.46481
mnm	1	47	7.098	24854.7	176429	6785329	0.864	0.374562	0.46481
mnm	1	48	9.361	27857	260757	10028526	1.277	0.374562	0.46481
mnm	1	49	8.06	32520.8	262133	10081450	1.284	0.374562	0.46481
mnm	1	50	7.072	28515.4	201673	7756181	0.987	0.374562	0.46481
mnm	1	51	7.072	28822.8	203847	7839809	0.998	0.374562	0.46481
mnm	1	52	8.086	30407.2	245888	9456644	1.204	0.374562	0.46481
mnm	1	53	7.202	22961.4	165378	6360298	0.81	0.374562	0.46481
mnm	1	54	8.503	34180.2	290617	11176921	1.423	0.374562	0.46481
mnm	1	55	7.982	35899.4	286566	11021102	1.403	0.374562	0.46481
mnm	1	56	9.075	26975.8	244793	9414550	1.199	0.374562	0.46481
mnm	1	57	10.401	34200.4	355705	13680155	1.742	0.374562	0.46481
mnm	1	58	8.763	32198.4	282140	10850869	1.382	0.374562	0.46481
mnm	1	59	7.41	26949.8	199710	7680692	0.978	0.374562	0.46481
mnm	1	60	7.852	31540.2	247669	9525147	1.213	0.374562	0.46481
mnm	1	61	8.399	31602.3	265412	10207542	1.3	0.374562	0.46481
mnm	1	62	5.772	31860.5	183910	7073021	0.901	0.374562	0.46481
mnm	1	63	9.231	29635.5	273553	10520618	1.339	0.374562	0.46481
mnm	1	64	7.176	30308.7	217508	8365191	1.065	0.374562	0.46481
mnm	1	65	6.838	18287.1	125055	4809516	0.612	0.374562	0.46481
mnm	1	66	7.358	29515.3	217187	8352829	1.063	0.374562	0.46481
mnm	1	67	7.904	32121.5	253903	9764926	1.243	0.374562	0.46481
mnm	1	68	8.034	27388.7	220054	8463116	1.078	0.374562	0.46481
mnm	2	1	5.408	14887.5	80516.4	3096599	0.501	0.473075	0.46481
mnm	2	2	5.98	22555	134887	5187648	0.84	0.473075	0.46481
mnm	2	3	8.997	32505.6	292438	11246928	1.82	0.473075	0.46481
mnm	2	4	5.044	13286.5	67021.2	2577584	0.417	0.473075	0.46481
mnm	2	5	2.444	16602.2	40578.2	1560605	0.253	0.473075	0.46481
mnm	2	6	7.852	28427.7	223228	8585157	1.39	0.473075	0.46481
mnm	2	7	4.654	16218.2	75483.8	2903049	0.47	0.473075	0.46481
mnm	2	8	2.99	19091	57085.6	2195468	0.355	0.473075	0.46481
mnm	2	9	5.616	23921.2	134350	5166986	0.836	0.473075	0.46481
mnm	2	10	6.63	38480.6	255142	9812557	1.588	0.473075	0.46481
mnm	2	11	8.815	34229.4	301716	11603776	1.878	0.473075	0.46481
mnm	2	12	6.552	21162.5	138665	5332939	0.863	0.473075	0.46481
mnm	2	13	7.124	30299.1	215864	8301957	1.344	0.473075	0.46481
mnm	2	14	6.578	30338.1	199576	7675550	1.242	0.473075	0.46481
mnm	2	15	7.254	33929.7	246141	9466394	1.532	0.473075	0.46481
mnm	2	16	6.838	20003.5	136792	5260910	0.852	0.473075	0.46481
mnm	2	17	8.737	33703	294447	11324221	1.833	0.473075	0.46481
mnm	2	18	6.63	20410.2	135328	5204591	0.842	0.473075	0.46481
mnm	2	19	7.046	32631.2	229933	8843061	1.431	0.473075	0.46481
mnm	2	20	6.552	23378.1	153182	5891269	0.954	0.473075	0.46481
mnm	2	21	6.734	16602.9	111811	4300146	0.696	0.473075	0.46481
mnm	2	22	7.254	30297.1	219788	8452882	1.368	0.473075	0.46481
mnm	2	23	7.072	33384.1	236106	9080462	1.47	0.473075	0.46481
mnm	2	24	6.656	26890	178991	6883836	1.114	0.473075	0.46481
mnm	2	25	4.29	9532.81	40898.2	1572914	0.255	0.473075	0.46481
mnm	2	26	7.956	30450.8	242281	9317940	1.508	0.473075	0.46481
mnm	2	27	7.696	29353.5	225918	8688629	1.406	0.473075	0.46481
mnm	2	28	5.59	21911.5	122492	4710963	0.763	0.473075	0.46481
mnm	2	29	5.902	25585.5	151014	5807899	0.94	0.473075	0.46481
mnm	2	30	5.954	11882.7	70753.6	2721130	0.44	0.473075	0.46481
mnm	2	31	6.136	17972.9	110288	4241599	0.687	0.473075	0.46481
mnm	2	32	5.122	15360.5	78681	3026009	0.49	0.473075	0.46481
mnm	2	33	4.992	15665.4	78206.6	3007764	0.487	0.473075	0.46481
mnm	2	34	4.16	17131.1	71269.8	2740981	0.444	0.473075	0.46481
mnm	2	35	3.666	12990.9	47627.5	1831717	0.296	0.473075	0.46481
mnm	2	36	4.29	10091	43293.1	1665018	0.27	0.473075	0.46481
mnm	2	37	6.968	31799.9	221595	8522364	1.379	0.473075	0.46481
mnm	2	38	7.644	35909.4	274508	10557365	1.709	0.473075	0.46481
mnm	2	39	7.904	34767.4	274818	10569304	1.711	0.473075	0.46481
mnm	2	40	5.33	13426.2	71565.8	2752366	0.446	0.473075	0.46481
mnm	2	41	8.216	33065.7	271684	10448749	1.691	0.473075	0.46481
mnm	2	42	7.02	24249.3	170240	6547301	1.06	0.473075	0.46481
mnm	2	43	3.666	13785.7	50541.3	1943778	0.315	0.473075	0.46481
mnm	2	44	3.796	19181.1	72816	2800445	0.453	0.473075	0.46481
mnm	2	45	8.321	30435.4	253238	9739337	1.576	0.473075	0.46481
mnm	2	46	7.046	22918.7	161495	6210971	1.005	0.473075	0.46481
mnm	2	47	7.254	32255.8	233998	8999366	1.457	0.473075	0.46481
mnm	2	48	7.254	22480.4	163083	6272041	1.015	0.473075	0.46481
mnm	2	49	7.514	22985.4	172723	6642792	1.075	0.473075	0.46481
mnm	2	50	6.968	22748.5	158521	6096598	0.987	0.473075	0.46481
mnm	2	51	6.734	15732.6	105950	4074738	0.66	0.473075	0.46481
mnm	2	52	7.592	30365.5	230548	8866713	1.435	0.473075	0.46481
mnm	2	53	7.566	28246.6	213727	8219767	1.331	0.473075	0.46481
mnm	2	54	6.708	27695.2	185790	7145352	1.157	0.473075	0.46481
mnm	2	55	7.696	22814.2	175589	6753018	1.093	0.473075	0.46481
mnm	2	56	7.956	25886.3	205964	7921206	1.282	0.473075	0.46481
mnm	2	57	6.942	15922.1	110538	4251204	0.688	0.473075	0.46481
mnm	2	58	7.176	27628.9	198277	7625567	1.234	0.473075	0.46481
mnm	2	59	7.046	27743.5	195492	7518485	1.217	0.473075	0.46481
mnm	2	60	7.54	25477	192108	7388336	1.196	0.473075	0.46481
mnm	2	61	3.64	11475.8	41774.4	1606612	0.26	0.473075	0.46481
mnm	2	62	7.306	20068.8	146632	5639343	0.913	0.473075	0.46481
mnm	2	63	8.945	29914.6	267573	10290634	1.666	0.473075	0.46481
mnm	2	64	5.772	10719.2	61875.1	2379669	0.385	0.473075	0.46481
mnm	2	65	7.566	20596.6	155843	5993603	0.97	0.473075	0.46481
mnm	2	66	7.8	18322.3	142923	5496690	0.89	0.473075	0.46481
mnm	2	67	6.656	20118.7	133918	5150378	0.834	0.473075	0.46481
mnm	2	68	8.607	30519.4	262665	10101909	1.635	0.473075	0.46481
mnm	2	69	6.5	9859.84	64092.8	2464959	0.399	0.473075	0.46481
mnm	3	1	3.926	15583.1	61183	2353050	0.499	0.500336	0.46481
mnm	3	2	6.942	27963.3	194133	7466197	1.584	0.500336	0.46481
mnm	3	3	7.462	26669.2	199017	7654058	1.624	0.500336	0.46481
mnm	3	4	3.562	17251.9	61454.9	2363506	0.501	0.500336	0.46481
mnm	3	5	4.524	13716.6	62057.6	2386686	0.506	0.500336	0.46481
mnm	3	6	3.9	12550.6	48950.2	1882587	0.399	0.500336	0.46481
mnm	3	7	4.784	15316.4	73278.2	2818224	0.598	0.500336	0.46481
mnm	3	8	4.03	13519.3	54486.2	2095497	0.445	0.500336	0.46481
mnm	3	9	6.058	24333.9	147424	5669800	1.203	0.500336	0.46481
mnm	3	10	4.68	14071.1	65856.8	2532800	0.537	0.500336	0.46481
mnm	3	11	4.342	9352.01	40608.9	1561785	0.331	0.500336	0.46481
mnm	3	12	3.614	9527.98	34436.2	1324389	0.281	0.500336	0.46481
mnm	3	13	3.718	12461.6	46335.2	1782014	0.378	0.500336	0.46481
mnm	3	14	6.968	28420.3	198044	7616628	1.616	0.500336	0.46481
mnm	3	15	7.41	27385.8	202941	7804940	1.656	0.500336	0.46481
mnm	3	16	5.538	14059.1	77864.2	2994596	0.635	0.500336	0.46481
mnm	3	17	1.222	7629.81	9324.19	358601	0.076	0.500336	0.46481
mnm	3	18	6.136	22796.3	139886	5379916	1.141	0.500336	0.46481
mnm	3	19	6.136	21925.6	134543	5174432	1.098	0.500336	0.46481
mnm	3	20	4.212	12486.7	52597	2022841	0.429	0.500336	0.46481
mnm	3	21	6.786	22780.9	154601	5945818	1.261	0.500336	0.46481
mnm	3	22	7.826	24882.5	194742	7489643	1.589	0.500336	0.46481
mnm	3	23	7.748	34837.9	269940	10381700	2.203	0.500336	0.46481
mnm	3	24	6.786	22097.1	149960	5767355	1.224	0.500336	0.46481
mnm	3	25	6.656	22864.4	152195	5853290	1.242	0.500336	0.46481
mnm	3	26	6.318	22807.2	144105	5542159	1.176	0.500336	0.46481
mnm	3	27	5.486	16800.8	92174.5	3544960	0.752	0.500336	0.46481
mnm	3	28	7.072	27458.7	194200	7468763	1.585	0.500336	0.46481
mnm	3	29	4.498	28968.5	130308	5011549	1.063	0.500336	0.46481
mnm	3	30	5.46	13737.7	75012.3	2884914	0.612	0.500336	0.46481
mnm	3	31	5.85	16020	93722.7	3604502	0.765	0.500336	0.46481
mnm	3	32	7.93	33038.8	262013	10076819	2.138	0.500336	0.46481
mnm	3	33	3.042	13509.8	41099.2	1580644	0.335	0.500336	0.46481
mnm	3	34	7.358	27738.9	204115	7850122	1.666	0.500336	0.46481
mnm	3	35	5.876	19355.7	113741	4374396	0.928	0.500336	0.46481
mnm	3	36	5.59	22066.7	123360	4744332	1.007	0.500336	0.46481
mnm	3	37	3.978	18815.9	74854	2878826	0.611	0.500336	0.46481
mnm	3	38	6.474	23281.3	150732	5797041	1.23	0.500336	0.46481
mnm	3	39	5.85	19351.9	113215	4354173	0.924	0.500336	0.46481
mnm	3	40	7.124	30341.2	216163	8313477	1.764	0.500336	0.46481
mnm	3	41	3.276	18167.8	59521.4	2289146	0.486	0.500336	0.46481
mnm	3	42	5.122	17784	91095	3503443	0.743	0.500336	0.46481
mnm	3	43	6.942	19368.4	134463	5171360	1.097	0.500336	0.46481
mnm	3	44	4.134	21187.6	87594.9	3368830	0.715	0.500336	0.46481
mnm	3	45	4.524	23003.2	104073	4002555	0.849	0.500336	0.46481
mnm	3	46	7.228	21719.7	157000	6038090	1.281	0.500336	0.46481
mnm	3	47	4.342	11578.8	50278.2	1933662	0.41	0.500336	0.46481
mnm	3	48	7.722	26097.4	201537	7750941	1.644	0.500336	0.46481
mnm	3	49	4.342	15720.8	68263.7	2625368	0.557	0.500336	0.46481
mnm	3	50	6.864	19266.2	132251	5086270	1.079	0.500336	0.46481
mnm	3	51	7.462	23951.6	178738	6874113	1.458	0.500336	0.46481
mnm	3	52	6.474	14110.1	91354.5	3513424	0.745	0.500336	0.46481
mnm	3	53	7.306	25326.2	185044	7116665	1.51	0.500336	0.46481
mnm	3	54	5.954	18679.7	111226	4277654	0.908	0.500336	0.46481
mnm	3	55	5.148	20147.3	103725	3989173	0.846	0.500336	0.46481
mnm	3	56	5.538	25553.9	141526	5442987	1.155	0.500336	0.46481
mnm	3	57	5.434	16509.4	89717.7	3450474	0.732	0.500336	0.46481
mnm	3	58	6.552	27692.8	181454	6978582	1.481	0.500336	0.46481
mnm	3	59	7.254	28561.7	207199	7968718	1.691	0.500336	0.46481
mnm	4	1	6.37	36844.7	234715	9026952	1.519	0.499062	0.46481
mnm	4	2	3.9	21402.4	83474.5	3210364	0.54	0.499062	0.46481
mnm	4	3	2.236	16603.1	37126.8	1427869	0.24	0.499062	0.46481
mnm	4	4	7.306	34855.7	254671	9794465	1.648	0.499062	0.46481
mnm	4	5	3.016	13847.6	41767	1606327	0.27	0.499062	0.46481
mnm	4	6	4.524	19016.8	86037.4	3308931	0.557	0.499062	0.46481
mnm	4	7	5.928	21426.6	127025	4885273	0.822	0.499062	0.46481
mnm	4	8	7.358	31863.8	234468	9017452	1.517	0.499062	0.46481
mnm	4	9	6.006	24266.1	145751	5605480	0.943	0.499062	0.46481
mnm	4	10	5.46	23728.7	129567	4983032	0.838	0.499062	0.46481
mnm	4	11	4.108	13753.5	56502.7	2173050	0.366	0.499062	0.46481
mnm	4	12	5.668	22186.7	125762	4836704	0.814	0.499062	0.46481
mnm	4	13	5.564	22873.7	127277	4894966	0.823	0.499062	0.46481
mnm	4	14	5.928	20184.1	119658	4601970	0.774	0.499062	0.46481
mnm	4	15	8.164	35898.4	293092	11272109	1.896	0.499062	0.46481
mnm	4	16	4.264	14166.8	60410.8	2323352	0.391	0.499062	0.46481
mnm	4	17	7.826	28974.8	226771	8721429	1.467	0.499062	0.46481
mnm	4	18	6.526	23469.2	153169	5890762	0.991	0.499062	0.46481
mnm	4	19	4.55	11856.5	53950.2	2074883	0.349	0.499062	0.46481
mnm	4	20	3.328	14899.6	49589	1907154	0.321	0.499062	0.46481
mnm	4	21	6.656	22467.1	149550	5751586	0.968	0.499062	0.46481
mnm	4	22	6.76	28199.5	190640	7331861	1.233	0.499062	0.46481
mnm	4	23	6.63	27087.8	179603	6907394	1.162	0.499062	0.46481
mnm	4	24	6.864	28669.2	196797	7568661	1.273	0.499062	0.46481
mnm	4	25	6.708	26820.2	179921	6919620	1.164	0.499062	0.46481
mnm	4	26	6.526	32026.3	209016	8038611	1.352	0.499062	0.46481
mnm	4	27	6.76	24716.3	167092	6426239	1.081	0.499062	0.46481
mnm	4	28	6.786	26118.7	177252	6816989	1.147	0.499062	0.46481
mnm	4	29	6.89	27362.5	188539	7251072	1.22	0.499062	0.46481
mnm	4	30	7.514	34435.9	258767	9951980	1.674	0.499062	0.46481
mnm	4	31	7.566	34579.1	261641	10062504	1.693	0.499062	0.46481
mnm	4	32	4.264	12635	53878.8	2072136	0.349	0.499062	0.46481
mnm	4	33	4.732	17444.5	82552.5	3174905	0.534	0.499062	0.46481
mnm	4	34	4.602	13822.9	63616.9	2446657	0.412	0.499062	0.46481
mnm	4	35	6.734	27312.1	183931	7073846	1.19	0.499062	0.46481
mnm	4	36	6.058	19886.5	120480	4633563	0.779	0.499062	0.46481
mnm	4	37	3.484	21745.4	75765.4	2913877	0.49	0.499062	0.46481
mnm	4	38	5.798	33847.8	196262	7548068	1.27	0.499062	0.46481
mnm	4	39	6.24	31279.4	195195	7507047	1.263	0.499062	0.46481
mnm	4	40	7.93	38942.3	308831	11877393	1.998	0.499062	0.46481
mnm	4	41	3.796	13111	49772.5	1914210	0.322	0.499062	0.46481
mnm	4	42	6.864	30342.6	208284	8010437	1.348	0.499062	0.46481
mnm	4	43	6.578	29123.4	191585	7368210	1.239	0.499062	0.46481
mnm	4	44	3.796	16616.4	63079.7	2425995	0.408	0.499062	0.46481
mnm	4	45	7.332	33711.2	247186	9506564	1.599	0.499062	0.46481
mnm	4	46	6.734	30574.6	205901	7918810	1.332	0.499062	0.46481
mnm	4	47	8.008	32512.6	260376	10013872	1.685	0.499062	0.46481
mnm	4	48	7.176	25744.3	184752	7105431	1.195	0.499062	0.46481
mnm	4	49	4.888	14393.9	70361.6	2706051	0.455	0.499062	0.46481
mnm	4	50	7.28	37608.1	273803	10530266	1.771	0.499062	0.46481
mnm	4	51	5.018	9511.58	47732	1835736	0.309	0.499062	0.46481
mnm	5	1	5.382	34675.6	186635	7177849	1.09	0.43945	0.46481
mnm	5	2	7.124	29058.2	207023	7961945	1.209	0.43945	0.46481
mnm	5	3	5.46	29767.7	162542	6251226	0.949	0.43945	0.46481
mnm	5	4	6.656	31524.8	209842	8070344	1.226	0.43945	0.46481
mnm	5	5	6.162	26008.4	160274	6163995	0.936	0.43945	0.46481
mnm	5	6	6.968	40019.2	278871	10725155	1.629	0.43945	0.46481
mnm	5	7	6.708	30260.7	203001	7807264	1.186	0.43945	0.46481
mnm	5	8	6.422	32976	211785	8145083	1.237	0.43945	0.46481
mnm	5	9	7.176	36060.6	258786	9952721	1.512	0.43945	0.46481
mnm	5	10	4.654	23911.8	111292	4280206	0.65	0.43945	0.46481
mnm	5	11	7.67	31996.8	245430	9439044	1.434	0.43945	0.46481
mnm	5	12	6.136	32923.5	202031	7769950	1.18	0.43945	0.46481
mnm	5	13	6.136	45715.2	280525	10788779	1.639	0.43945	0.46481
mnm	5	14	5.85	37438.9	219031	8423743	1.279	0.43945	0.46481
mnm	5	15	7.124	30621.2	218158	8390198	1.274	0.43945	0.46481
mnm	5	16	7.202	35751	257494	9903035	1.504	0.43945	0.46481
mnm	5	17	7.28	29358.9	213746	8220505	1.249	0.43945	0.46481
mnm	5	18	5.226	23374	122160	4698174	0.714	0.43945	0.46481
mnm	5	19	6.5	31141.5	202432	7785386	1.182	0.43945	0.46481
mnm	5	20	5.772	35428.9	204508	7865222	1.195	0.43945	0.46481
mnm	5	21	7.046	42534.4	299715	11526812	1.751	0.43945	0.46481
mnm	5	22	6.318	28606.1	180744	6951283	1.056	0.43945	0.46481
mnm	5	23	8.321	32470.1	270167	10390426	1.578	0.43945	0.46481
mnm	5	24	1.846	22169.7	40927.7	1574048	0.239	0.43945	0.46481
mnm	5	25	5.226	27953.7	146095	5618694	0.853	0.43945	0.46481
mnm	5	26	6.708	41734.6	279972	10767516	1.635	0.43945	0.46481
mnm	5	27	7.8	36110.8	281681	10833241	1.645	0.43945	0.46481
mnm	5	28	2.86	14883.6	42569.6	1637195	0.249	0.43945	0.46481
mnm	5	29	5.668	26980.9	152937	5881831	0.893	0.43945	0.46481
mnm	5	30	6.162	28894.2	178057	6847936	1.04	0.43945	0.46481
mnm	5	31	7.904	33456.9	264460	10170910	1.545	0.43945	0.46481
mnm	5	32	6.786	34830.6	236375	9090792	1.381	0.43945	0.46481
mnm	5	33	4.888	25725.4	125753	4836368	0.735	0.43945	0.46481
mnm	5	34	4.706	20199.2	95063.4	3656063	0.555	0.43945	0.46481
mnm	5	35	5.33	24043	128157	4928810	0.749	0.43945	0.46481
mnm	5	36	5.538	27637.9	153068	5886867	0.894	0.43945	0.46481
mnm	5	37	3.9	20731.8	80858.8	3109765	0.472	0.43945	0.46481
mnm	5	38	5.616	30431.6	170914	6573228	0.998	0.43945	0.46481
mnm	5	39	8.19	28881.9	236557	9097795	1.382	0.43945	0.46481
mnm	5	40	7.202	22951.5	165307	6357568	0.966	0.43945	0.46481
mnm	5	41	7.046	31421.3	221408	8515171	1.293	0.43945	0.46481
mnm	5	42	7.046	29281.4	206329	7935254	1.205	0.43945	0.46481
mnm	5	43	4.394	24664.5	108383	4168309	0.633	0.43945	0.46481
mnm	5	44	7.514	33631.7	252724	9719568	1.476	0.43945	0.46481
mnm	5	45	3.458	20588.8	71200.2	2738304	0.416	0.43945	0.46481
mnm	5	46	6.682	27369	182891	7033830	1.068	0.43945	0.46481
mnm	5	47	6.344	28678.4	181946	6997520	1.063	0.43945	0.46481
mnm	5	48	5.824	13221.6	77007.3	2961640	0.45	0.43945	0.46481
mnm	5	49	6.032	22289.7	134459	5171204	0.785	0.43945	0.46481
mnm	5	50	2.964	13001.3	38538.1	1482145	0.225	0.43945	0.46481
mnm	5	51	3.38	19275.4	65154.7	2505799	0.381	0.43945	0.46481
mnm	5	52	8.112	36217.6	293815	11299888	1.716	0.43945	0.46481
mnm	5	53	6.006	18643.3	111978	4306599	0.654	0.43945	0.46481
mnm	5	54	4.55	16632.6	75683	2910710	0.442	0.43945	0.46481
mnm	5	55	6.682	26106	174451	6709244	1.019	0.43945	0.46481
mnm	5	56	4.056	9928.7	40273.2	1548877	0.235	0.43945	0.46481
mnm	5	57	5.252	19528.9	102572	3944840	0.599	0.43945	0.46481
mnm	5	58	5.668	17523.6	99330	3820153	0.58	0.43945	0.46481
mnm	5	59	6.162	20398.9	125706	4834547	0.734	0.43945	0.46481
mnm	5	60	4.524	15891.6	71897.7	2765131	0.42	0.43945	0.46481
mnm	5	61	8.268	32022	264773	10182982	1.547	0.43945	0.46481
mnm	5	62	4.186	6779.89	28382.3	1091563	0.166	0.43945	0.46481
mnm	6	1	2.08	22595	47000.5	1807602	0.341	0.489936	0.46481
mnm	6	2	7.852	40189.4	315587	12137213	2.287	0.489936	0.46481
mnm	6	3	4.29	17001.7	72941.8	2805283	0.529	0.489936	0.46481
mnm	6	4	2.574	19289.8	49655	1909693	0.36	0.489936	0.46481
mnm	6	5	4.498	13225.2	59490.5	2287957	0.431	0.489936	0.46481
mnm	6	6	7.956	27711.1	220482	8479584	1.598	0.489936	0.46481
mnm	6	7	4.81	18733	90111	3465599	0.653	0.489936	0.46481
mnm	6	8	6.292	26211.8	164935	6343266	1.195	0.489936	0.46481
mnm	6	9	6.734	27513.7	185288	7126040	1.343	0.489936	0.46481
mnm	6	10	4.108	24083.8	98942.2	3805242	0.717	0.489936	0.46481
mnm	6	11	8.086	27296.8	220735	8489298	1.6	0.489936	0.46481
mnm	6	12	10.245	35985	368653	14178091	2.672	0.489936	0.46481
mnm	6	13	6.084	30626.5	186343	7166611	1.351	0.489936	0.46481
mnm	6	14	3.224	20596	66405.5	2553902	0.481	0.489936	0.46481
mnm	6	15	5.954	24588.1	146406	5630666	1.061	0.489936	0.46481
mnm	6	16	7.462	24720.3	184474	7094720	1.337	0.489936	0.46481
mnm	6	17	4.394	14601.2	64161.5	2467601	0.465	0.489936	0.46481
mnm	6	18	3.64	26883.2	97860.9	3763655	0.709	0.489936	0.46481
mnm	6	19	4.056	15697.9	63674.3	2448866	0.461	0.489936	0.46481
mnm	6	20	6.994	28496.8	199319	7665640	1.445	0.489936	0.46481
mnm	6	21	5.2	16848.9	87619.6	3369782	0.635	0.489936	0.46481
mnm	6	22	8.06	23492.1	189358	7282563	1.372	0.489936	0.46481
mnm	6	23	4.576	17938.6	82091.8	3157187	0.595	0.489936	0.46481
mnm	6	24	5.876	19834.8	116557	4482676	0.845	0.489936	0.46481
mnm	6	25	7.67	27812	213331	8204545	1.546	0.489936	0.46481
mnm	6	26	5.174	15895.3	82247.2	3163164	0.596	0.489936	0.46481
mnm	6	27	6.37	19667.4	125289	4818512	0.908	0.489936	0.46481
mnm	6	28	5.954	24912.2	148336	5704888	1.075	0.489936	0.46481
mnm	6	29	5.72	15746.1	90073.4	3464152	0.653	0.489936	0.46481
mnm	6	30	6.552	18433.8	120786	4645327	0.875	0.489936	0.46481
mnm	6	31	6.968	21929.2	152812	5877019	1.108	0.489936	0.46481
mnm	6	32	7.15	21457.4	153430	5900787	1.112	0.489936	0.46481
mnm	6	33	4.784	11666.6	55816.3	2146653	0.405	0.489936	0.46481
mnm	6	34	8.451	32487.7	274538	10558507	1.99	0.489936	0.46481
mnm	6	35	7.358	24503.2	180305	6934392	1.307	0.489936	0.46481
mnm	6	36	6.006	23274	139792	5376295	1.013	0.489936	0.46481
mnm	6	37	6.396	16545.5	105831	4070190	0.767	0.489936	0.46481
mnm	6	38	6.006	19254.1	115647	4447702	0.838	0.489936	0.46481
mnm	6	39	5.59	17445.1	97524.2	3750706	0.707	0.489936	0.46481
mnm	6	40	6.162	17044.6	105035	4039578	0.761	0.489936	0.46481
mnm	6	41	5.33	18308.4	97589.5	3753216	0.707	0.489936	0.46481
mnm	6	42	6.318	20365.6	128678	4948841	0.933	0.489936	0.46481
mnm	6	43	7.462	29381	219254	8432345	1.589	0.489936	0.46481
mnm	6	44	6.63	21364	141652	5447820	1.027	0.489936	0.46481
mnm	6	45	5.85	19473.3	113925	4381485	0.826	0.489936	0.46481
mnm	6	46	7.618	24815.7	189057	7270986	1.37	0.489936	0.46481
mnm	6	47	4.498	19024.4	85577	3291224	0.62	0.489936	0.46481
mnm	6	48	8.321	27521.8	228995	8806986	1.66	0.489936	0.46481
mnm	6	49	7.28	26408.7	192267	7394449	1.394	0.489936	0.46481
mnm	6	50	5.46	20988.4	114603	4407554	0.831	0.489936	0.46481
mnm	6	51	8.451	32786.9	277066	10655755	2.008	0.489936	0.46481
mnm	6	52	6.24	24291.3	151587	5829904	1.099	0.489936	0.46481
mnm	6	53	6.214	25069.9	155794	5991708	1.129	0.489936	0.46481
mnm	6	54	6.318	22049.2	139315	5357947	1.01	0.489936	0.46481
mnm	6	55	2.99	22939.7	68593.9	2638067	0.497	0.489936	0.46481
mnm	6	56	6.578	24485.9	161078	6194943	1.167	0.489936	0.46481
mnm	6	57	7.254	19311.2	140092	5387813	1.015	0.489936	0.46481
mnm	6	58	6.318	9069.44	57304.2	2203874	0.415	0.489936	0.46481
mnm	6	59	6.448	15093.1	97325.9	3743079	0.705	0.489936	0.46481
mnm	6	60	5.096	14139.4	72058.8	2771324	0.522	0.489936	0.46481
mnm	6	61	6.916	15960.6	110390	4245530	0.8	0.489936	0.46481
mnm	6	62	5.746	12746.2	73243.9	2816904	0.531	0.489936	0.46481
mnm	7	1	6.318	21575.3	136321	5242803	0.811	0.410867	0.46481
mnm	7	2	6.396	21372.3	136706	5257596	0.813	0.410867	0.46481
mnm	7	3	7.228	30392.3	219689	8449049	1.307	0.410867	0.46481
mnm	7	4	4.264	24578.7	104810	4030907	0.624	0.410867	0.46481
mnm	7	5	5.798	17752	102932	3958694	0.612	0.410867	0.46481
mnm	7	6	6.708	30869.9	207088	7964439	1.232	0.410867	0.46481
mnm	7	7	4.55	15353.7	69863.3	2686890	0.416	0.410867	0.46481
mnm	7	8	5.902	22451	132514	5096378	0.788	0.410867	0.46481
mnm	7	9	6.916	24574	169964	6536694	1.011	0.410867	0.46481
mnm	7	10	7.176	33222.4	238418	9169381	1.419	0.410867	0.46481
mnm	7	11	7.436	29396.5	218605	8407387	1.301	0.410867	0.46481
mnm	7	12	4.186	12025.6	50342.2	1936120	0.3	0.410867	0.46481
mnm	7	13	5.85	22228.1	130042	5001314	0.774	0.410867	0.46481
mnm	7	14	3.016	15501.1	46754.2	1798129	0.278	0.410867	0.46481
mnm	7	15	3.172	19177.2	60833.8	2339620	0.362	0.410867	0.46481
mnm	7	16	5.148	31058.5	159899	6149586	0.951	0.410867	0.46481
mnm	7	17	6.942	37585.6	260935	10035365	1.552	0.410867	0.46481
mnm	7	18	7.358	40287.2	296451	11401272	1.764	0.410867	0.46481
mnm	7	19	4.368	16937.6	73987.8	2845515	0.44	0.410867	0.46481
mnm	7	20	7.644	30077	229923	8842648	1.368	0.410867	0.46481
mnm	7	21	4.394	17786.2	78157.2	3005867	0.465	0.410867	0.46481
mnm	7	22	6.968	25150	175256	6740203	1.043	0.410867	0.46481
mnm	7	23	8.294	31627.3	262333	10089106	1.561	0.410867	0.46481
mnm	7	24	6.292	28428.7	178884	6879735	1.064	0.410867	0.46481
mnm	7	25	9.023	30680	276812	10645974	1.647	0.410867	0.46481
mnm	7	26	7.566	33478.2	253311	9742163	1.507	0.410867	0.46481
mnm	7	27	2.288	17926.9	41019.1	1577563	0.244	0.410867	0.46481
mnm	7	28	7.592	41582.9	315716	12142211	1.878	0.410867	0.46481
mnm	7	29	7.67	31388.7	240766	9259664	1.432	0.410867	0.46481
mnm	7	30	8.425	33439.4	281710	10834362	1.676	0.410867	0.46481
mnm	7	31	7.696	29406.2	226324	8704245	1.347	0.410867	0.46481
mnm	7	32	7.306	32913.2	240479	9248617	1.431	0.410867	0.46481
mnm	7	33	7.072	25926	183360	7051882	1.091	0.410867	0.46481
mnm	7	34	8.112	32076.8	260223	10007967	1.548	0.410867	0.46481
mnm	7	35	6.214	20923.2	130024	5000633	0.774	0.410867	0.46481
mnm	7	36	4.836	15714.3	75998.9	2922860	0.452	0.410867	0.46481
mnm	7	37	7.072	24392.5	172514	6634748	1.026	0.410867	0.46481
mnm	7	38	6.24	18459.7	115195	4430323	0.685	0.410867	0.46481
mnm	7	39	6.916	29668.5	205200	7891820	1.221	0.410867	0.46481
mnm	7	40	6.604	25297.6	167076	6425597	0.994	0.410867	0.46481
mnm	7	41	7.228	24819.6	179407	6899858	1.067	0.410867	0.46481
mnm	7	42	6.604	24660.4	162867	6263736	0.969	0.410867	0.46481
mnm	7	43	7.514	30397.6	228422	8784914	1.359	0.410867	0.46481
mnm	7	44	6.994	25282	176833	6800859	1.052	0.410867	0.46481
mnm	7	45	6.448	19019.7	122646	4716875	0.73	0.410867	0.46481
mnm	7	46	6.136	25440.2	156110	6003887	0.929	0.410867	0.46481
mnm	7	47	6.422	28260.4	181499	6980316	1.08	0.410867	0.46481
mnm	7	48	6.11	28240	172557	6636405	1.027	0.410867	0.46481
mnm	7	49	5.902	17352.9	102423	3939111	0.609	0.410867	0.46481
mnm	7	50	6.032	19042.7	114873	4417917	0.683	0.410867	0.46481
mnm	7	51	5.278	13530.6	71419	2746721	0.425	0.410867	0.46481
mnm	7	52	4.732	22675.1	107305	4126868	0.638	0.410867	0.46481
mnm	7	53	3.718	19121.4	71097.7	2734364	0.423	0.410867	0.46481
mnm	7	54	7.306	27820.6	203269	7817578	1.209	0.410867	0.46481
mnm	7	55	5.85	24315.7	142255	5471023	0.846	0.410867	0.46481
mnm	7	56	7.228	35302.3	255181	9814052	1.518	0.410867	0.46481
mnm	7	57	5.512	21343.7	117654	4524864	0.7	0.410867	0.46481
mnm	7	58	7.93	30424.2	241279	9279390	1.436	0.410867	0.46481
mnm	7	59	5.616	27295.8	153303	5895898	0.912	0.410867	0.46481
mnm	7	60	4.602	19799.4	91122.4	3504497	0.542	0.410867	0.46481
mnm	7	61	5.928	18992.9	112597	4330390	0.67	0.410867	0.46481
mnm	7	62	7.124	28588.1	203674	7833143	1.212	0.410867	0.46481
mnm	7	63	8.268	26120.3	215976	8306260	1.285	0.410867	0.46481
mnm	7	64	6.864	29926	205424	7900453	1.222	0.410867	0.46481
mnm	7	65	7.93	26406.2	209414	8053883	1.246	0.410867	0.46481
mnm	8	1	5.876	24558.1	144312	5550122	0.67	0.531189	0.46481
mnm	8	2	7.566	26623.8	201448	7747532	0.935	0.531189	0.46481
mnm	8	3	12.169	38714.2	471103	18118246	2.187	0.531189	0.46481
mnm	8	4	6.188	25153.5	155659	5986521	0.722	0.531189	0.46481
mnm	8	5	5.226	33070.9	172839	6647242	0.802	0.531189	0.46481
mnm	8	6	6.682	27976.5	186950	7189956	0.868	0.531189	0.46481
mnm	8	7	7.332	23012.7	168739	6489574	0.783	0.531189	0.46481
mnm	8	8	5.772	24273.2	140113	5388643	0.65	0.531189	0.46481
mnm	8	9	12.481	39393.1	491655	18908687	2.282	0.531189	0.46481
mnm	8	10	6.76	33757.6	228215	8776983	1.059	0.531189	0.46481
mnm	8	11	3.822	20594.8	78718	3027433	0.365	0.531189	0.46481
mnm	8	12	6.136	22255.3	136567	5252258	0.634	0.531189	0.46481
mnm	8	13	7.046	32669.6	230204	8853459	1.068	0.531189	0.46481
mnm	8	14	4.472	18864	84364.8	3244605	0.392	0.531189	0.46481
mnm	8	15	6.656	27507	183097	7041783	0.85	0.531189	0.46481
mnm	8	16	6.604	27585.5	182185	7006710	0.846	0.531189	0.46481
mnm	8	17	5.564	19352.5	107684	4141430	0.5	0.531189	0.46481
mnm	8	18	7.644	34947.1	267152	10274455	1.24	0.531189	0.46481
mnm	8	19	9.075	32545.4	295335	11358345	1.371	0.531189	0.46481
mnm	8	20	9.049	41376.9	374401	14399170	1.738	0.531189	0.46481
mnm	8	21	9.699	32584.7	316025	12154091	1.467	0.531189	0.46481
mnm	8	22	5.174	15246.2	78888.5	3033989	0.366	0.531189	0.46481
mnm	8	23	6.474	23595.6	152767	5875295	0.709	0.531189	0.46481
mnm	8	24	9.543	44715	426696	16410406	1.98	0.531189	0.46481
mnm	8	25	11.519	32579	375268	14432508	1.742	0.531189	0.46481
mnm	8	26	8.789	25587.9	224880	8648715	1.044	0.531189	0.46481
mnm	8	27	8.451	42004.3	354958	13651392	1.647	0.531189	0.46481
mnm	8	28	4.472	26265.7	117467	4517697	0.545	0.531189	0.46481
mnm	8	29	3.562	24030.8	85602.7	3292215	0.397	0.531189	0.46481
mnm	8	30	6.37	31173.9	198590	7637598	0.922	0.531189	0.46481
mnm	8	31	4.68	18628.4	87186.1	3353109	0.405	0.531189	0.46481
mnm	8	32	4.004	26167.6	104782	4029815	0.486	0.531189	0.46481
mnm	8	33	10.557	35207.5	371672	14294235	1.725	0.531189	0.46481
mnm	8	34	4.966	27774.7	137938	5304969	0.64	0.531189	0.46481
mnm	8	35	10.999	40223.4	442404	17014505	2.053	0.531189	0.46481
mnm	8	36	8.529	33409.7	284935	10958394	1.322	0.531189	0.46481
mnm	8	37	7.878	19387.4	152743	5874373	0.709	0.531189	0.46481
mnm	8	38	7.618	25909.3	197389	7591417	0.916	0.531189	0.46481
mnm	8	39	5.096	14588.3	74346.5	2859308	0.345	0.531189	0.46481
mnm	8	40	6.292	10367	65233.4	2508825	0.303	0.531189	0.46481
mnm	8	41	6.422	19065	122443	4709054	0.568	0.531189	0.46481
mnm	8	42	7.254	28421.2	206180	7929504	0.957	0.531189	0.46481
mnm	8	43	8.216	25457.5	209171	8044567	0.971	0.531189	0.46481
mnm	8	44	7.956	29731.8	236561	9097942	1.098	0.531189	0.46481
mnm	8	45	7.826	23805.5	186313	7165454	0.865	0.531189	0.46481
mnm	8	46	8.867	37731.1	334544	12866308	1.553	0.531189	0.46481
mnm	8	47	6.162	21625.2	133263	5125174	0.619	0.531189	0.46481
mnm	8	48	9.543	38024.7	362854	13955080	1.684	0.531189	0.46481
snm	1	1	5.2	18598.9	96719.9	3719774	0.793	0.447948	0.461645
snm	1	2	5.434	16957.3	92151.3	3544069	0.756	0.447948	0.461645
snm	1	3	2.106	18126.8	38177.3	1468268	0.313	0.447948	0.461645
snm	1	4	6.604	27596.2	182256	7009434	1.495	0.447948	0.461645
snm	1	5	5.746	26440.8	151938	5843414	1.246	0.447948	0.461645
snm	1	6	5.33	27701.2	147656	5678751	1.211	0.447948	0.461645
snm	1	7	6.344	24865.9	157759	6067285	1.294	0.447948	0.461645
snm	1	8	6.058	32291.9	195636	7524020	1.605	0.447948	0.461645
snm	1	9	6.058	29286.1	177426	6823657	1.455	0.447948	0.461645
snm	1	10	5.642	23001.2	129781	4991268	1.064	0.447948	0.461645
snm	1	11	3.276	18429.2	60377.8	2322082	0.495	0.447948	0.461645
snm	1	12	4.498	18545.5	83422.8	3208375	0.684	0.447948	0.461645
snm	1	13	6.24	35526.2	221697	8526291	1.818	0.447948	0.461645
snm	1	14	5.798	20343.6	117959	4536623	0.967	0.447948	0.461645
snm	1	15	5.096	22861.3	116508	4480808	0.956	0.447948	0.461645
snm	1	16	5.278	29346.4	154900	5957329	1.27	0.447948	0.461645
snm	1	17	7.54	29460.1	222143	8543436	1.822	0.447948	0.461645
snm	1	18	3.588	18059.2	64800.2	2492164	0.531	0.447948	0.461645
snm	1	19	6.526	35569.3	232139	8927898	1.904	0.447948	0.461645
snm	1	20	3.874	15846.2	61392	2361088	0.504	0.447948	0.461645
snm	1	21	6.63	33098.8	219459	8440204	1.8	0.447948	0.461645
snm	1	22	7.124	30782.5	219308	8434407	1.799	0.447948	0.461645
snm	1	23	3.64	14304.3	52070.9	2002605	0.427	0.447948	0.461645
snm	1	24	5.304	20587.3	109202	4199809	0.896	0.447948	0.461645
snm	1	25	3.874	15391.4	59629.8	2293314	0.489	0.447948	0.461645
snm	1	26	4.16	13617.9	56653.7	2178856	0.465	0.447948	0.461645
snm	1	27	3.666	10834.1	39720.2	1527608	0.326	0.447948	0.461645
snm	1	28	4.498	12559.9	56497.9	2172866	0.463	0.447948	0.461645
snm	1	29	6.448	22648.9	146049	5616925	1.198	0.447948	0.461645
snm	1	30	3.432	17878.6	61363.1	2359977	0.503	0.447948	0.461645
snm	1	31	4.056	15618.7	63353.3	2436517	0.52	0.447948	0.461645
snm	1	32	5.252	29543.5	155172	5967779	1.273	0.447948	0.461645
snm	1	33	5.746	26785.5	153919	5919601	1.262	0.447948	0.461645
snm	1	34	3.822	22490.1	85962.4	3306047	0.705	0.447948	0.461645
snm	1	35	6.058	23910.7	144860	5571190	1.188	0.447948	0.461645
snm	1	36	6.084	24432.4	148656	5717192	1.219	0.447948	0.461645
snm	1	37	6.318	20786.8	131339	5051190	1.077	0.447948	0.461645
snm	1	38	5.85	26651.2	155919	5996525	1.279	0.447948	0.461645
snm	1	39	4.576	21663.4	99137.8	3812764	0.813	0.447948	0.461645
snm	1	40	6.162	23957	147632	5677804	1.211	0.447948	0.461645
snm	1	41	5.018	28389.4	142467	5479162	1.168	0.447948	0.461645
snm	1	42	4.55	21006.3	95584.2	3676095	0.784	0.447948	0.461645
snm	1	43	4.758	14589.6	69421.7	2669904	0.569	0.447948	0.461645
snm	1	44	6.422	20307.3	130421	5015898	1.07	0.447948	0.461645
snm	1	45	1.846	16914.1	31225.3	1200901	0.256	0.447948	0.461645
snm	1	46	5.486	29269.9	160585	6175958	1.317	0.447948	0.461645
snm	1	47	6.136	24248.4	148797	5722614	1.22	0.447948	0.461645
snm	1	48	4.654	20150.8	93787.6	3607000	0.769	0.447948	0.461645
snm	1	49	5.278	17326	91452.3	3517183	0.75	0.447948	0.461645
snm	2	1	6.032	25155.6	151748	5836109	1.104	0.434698	0.461645
snm	2	2	6.604	21330.5	140875	5417939	1.025	0.434698	0.461645
snm	2	3	5.954	25393.9	151204	5815204	1.1	0.434698	0.461645
snm	2	4	5.33	23087.1	123062	4732853	0.895	0.434698	0.461645
snm	2	5	5.46	24203.6	132160	5082753	0.961	0.434698	0.461645
snm	2	6	5.85	22913	134049	5155416	0.975	0.434698	0.461645
snm	2	7	6.76	31506.4	212996	8191672	1.549	0.434698	0.461645
snm	2	8	6.396	24080.7	154030	5923855	1.12	0.434698	0.461645
snm	2	9	7.28	29188.8	212507	8172861	1.546	0.434698	0.461645
snm	2	10	6.11	27678.9	169128	6504536	1.23	0.434698	0.461645
snm	2	11	6.682	32178.1	215027	8269774	1.564	0.434698	0.461645
snm	2	12	4.966	18861.1	93669.9	3602473	0.681	0.434698	0.461645
snm	2	13	6.032	18302.4	110407	4246154	0.803	0.434698	0.461645
snm	2	14	6.422	24086.1	154690	5949275	1.125	0.434698	0.461645
snm	2	15	6.552	25299.4	165772	6375455	1.206	0.434698	0.461645
snm	2	16	4.056	24426	99077.8	3810455	0.721	0.434698	0.461645
snm	2	17	6.188	29146.8	180371	6936945	1.312	0.434698	0.461645
snm	2	18	5.252	14578.7	76571.9	2944897	0.557	0.434698	0.461645
snm	2	19	3.692	28494.9	105210	4046277	0.765	0.434698	0.461645
snm	2	20	4.212	22696.7	95604.4	3676872	0.695	0.434698	0.461645
snm	2	21	7.514	28879.7	217015	8346245	1.579	0.434698	0.461645
snm	2	22	5.98	15141	90548.7	3482434	0.659	0.434698	0.461645
snm	2	23	6.188	24142.6	149404	5745946	1.087	0.434698	0.461645
snm	2	24	7.02	29056.2	203987	7845184	1.484	0.434698	0.461645
snm	2	25	6.24	29301	182849	7032234	1.33	0.434698	0.461645
snm	2	26	5.746	18165	104382	4014469	0.759	0.434698	0.461645
snm	2	27	6.526	21965.5	143356	5513345	1.043	0.434698	0.461645
snm	2	28	5.902	13766.6	81255.2	3125013	0.591	0.434698	0.461645
snm	2	29	4.966	15750.9	78223.8	3008427	0.569	0.434698	0.461645
snm	2	30	5.226	20471.2	106989	4114704	0.778	0.434698	0.461645
snm	2	31	6.37	22053.8	140491	5403182	1.022	0.434698	0.461645
snm	2	32	6.084	14423.9	87760.1	3375187	0.638	0.434698	0.461645
snm	2	33	6.682	20700.6	138330	5320048	1.006	0.434698	0.461645
snm	2	34	4.056	11032.4	44750	1721049	0.326	0.434698	0.461645
snm	2	35	7.176	31019.4	222609	8561359	1.619	0.434698	0.461645
snm	2	36	4.628	38578.7	178553	6867016	1.299	0.434698	0.461645
snm	2	37	6.942	31989	222081	8541061	1.616	0.434698	0.461645
snm	2	38	10.167	22194.1	225639	8677892	1.641	0.434698	0.461645
snm	2	39	8.321	21747.9	180954	6959332	1.316	0.434698	0.461645
snm	2	40	5.33	18528.2	98761.1	3798274	0.718	0.434698	0.461645
snm	2	41	8.268	30670.6	253600	9753249	1.845	0.434698	0.461645
snm	2	42	2.938	16284.8	47847.5	1840179	0.348	0.434698	0.461645
snm	2	43	2.392	21254.2	50843	1955383	0.37	0.434698	0.461645
snm	2	44	4.784	20446.7	97822.9	3762192	0.712	0.434698	0.461645
snm	2	45	5.59	24345.7	136101	5234325	0.99	0.434698	0.461645
snm	2	46	5.72	18705.9	107004	4115296	0.778	0.434698	0.461645
snm	2	47	5.824	20202.6	117667	4525387	0.856	0.434698	0.461645
snm	2	48	7.228	30830.2	222854	8570808	1.621	0.434698	0.461645
snm	2	49	5.304	18569.2	98496.8	3788112	0.717	0.434698	0.461645
snm	2	50	7.774	29653.9	230543	8866516	1.677	0.434698	0.461645
snm	2	51	6.396	27984	178997	6884072	1.302	0.434698	0.461645
snm	2	52	4.342	11577.5	50272.4	1933438	0.366	0.434698	0.461645
snm	2	53	3.536	10502.6	37139.5	1428357	0.27	0.434698	0.461645
snm	2	54	3.692	13123.1	48453.5	1863483	0.352	0.434698	0.461645
snm	2	55	4.16	15909.2	66186.3	2545473	0.481	0.434698	0.461645
snm	2	56	7.02	27283.8	191544	7366639	1.393	0.434698	0.461645
snm	2	57	8.451	27956.1	236243	9085723	1.719	0.434698	0.461645
snm	2	58	5.642	19032.1	107386	4129974	0.781	0.434698	0.461645
snm	2	59	4.498	15440.5	69455.6	2671209	0.505	0.434698	0.461645
snm	2	60	4.368	10959.3	47873	1841160	0.348	0.434698	0.461645
snm	2	61	2.522	14973.2	37764.6	1452399	0.275	0.434698	0.461645
snm	2	62	6.63	34602.4	229428	8823605	1.669	0.434698	0.461645
snm	2	63	6.37	28082.6	178897	6880246	1.301	0.434698	0.461645
snm	2	64	6.344	28261.6	179302	6895834	1.304	0.434698	0.461645
snm	3	1	10.895	28442.6	309872	11917437	1.471	0.471181	0.461645
snm	3	2	7.904	32854.8	259700	9987871	1.233	0.471181	0.461645
snm	3	3	5.434	23133.1	125713	4834814	0.597	0.471181	0.461645
snm	3	4	9.699	29897.3	289961	11151678	1.377	0.471181	0.461645
snm	3	5	2.99	17867.3	53426.3	2054735	0.254	0.471181	0.461645
snm	3	6	8.893	34246.3	304536	11712236	1.446	0.471181	0.461645
snm	3	7	4.81	21972.1	105692	4064831	0.502	0.471181	0.461645
snm	3	8	6.734	29298.6	197309	7588347	0.937	0.471181	0.461645
snm	3	9	5.382	20938.8	112700	4334338	0.535	0.471181	0.461645
snm	3	10	3.094	19212.8	59448	2286324	0.282	0.471181	0.461645
snm	3	11	3.614	16851.6	60905.2	2342367	0.289	0.471181	0.461645
snm	3	12	9.855	37002.9	364648	14024085	1.732	0.471181	0.461645
snm	3	13	8.659	25658.8	222167	8544384	1.055	0.471181	0.461645
snm	3	14	3.874	19459.8	75391.9	2899515	0.358	0.471181	0.461645
snm	3	15	5.33	26656.9	142090	5464673	0.675	0.471181	0.461645
snm	3	16	6.708	24946.9	167354	6436308	0.795	0.471181	0.461645
snm	3	17	3.042	21635.9	65820.5	2531405	0.313	0.471181	0.461645
snm	3	18	9.985	41750.8	416865	16032313	1.979	0.471181	0.461645
snm	3	19	8.607	26441	227565	8751960	1.081	0.471181	0.461645
snm	3	20	8.893	23606.5	209921	8073410	0.997	0.471181	0.461645
snm	3	21	7.306	25587.4	186953	7190073	0.888	0.471181	0.461645
snm	3	22	5.096	24779.2	126283	4856729	0.6	0.471181	0.461645
snm	3	23	7.722	36808.5	284253	10932138	1.35	0.471181	0.461645
snm	3	24	2.86	23758	67951.9	2613377	0.323	0.471181	0.461645
snm	3	25	8.919	43357.6	386686	14871656	1.836	0.471181	0.461645
snm	3	26	3.9	18995.8	74088.3	2849377	0.352	0.471181	0.461645
snm	3	27	6.968	27203.7	189567	7290599	0.9	0.471181	0.461645
snm	3	28	9.725	41449.6	403080	15502133	1.914	0.471181	0.461645
snm	3	29	11.441	31376.2	358966	13805538	1.705	0.471181	0.461645
snm	3	30	8.425	15857.3	133590	5137766	0.634	0.471181	0.461645
snm	3	31	7.696	25781.5	198426	7631324	0.942	0.471181	0.461645
snm	3	32	4.342	17865.8	77578.1	2983593	0.368	0.471181	0.461645
snm	3	33	10.219	33859.5	345997	13306772	1.643	0.471181	0.461645
snm	3	34	4.654	27309.2	127105	4888345	0.604	0.471181	0.461645
snm	3	35	4.654	30024	139740	5374289	0.664	0.471181	0.461645
snm	3	36	7.8	25352	197758	7605611	0.939	0.471181	0.461645
snm	3	37	8.294	17209.1	142741	5489700	0.678	0.471181	0.461645
snm	3	38	11.051	30807.8	340446	13093297	1.617	0.471181	0.461645
snm	3	39	5.876	13626.8	80076	3079661	0.38	0.471181	0.461645
snm	3	40	9.049	23313.9	210957	8113234	1.002	0.471181	0.461645
snm	3	41	2.99	23403	69979.2	2691346	0.332	0.471181	0.461645
snm	3	42	9.075	28960.2	262801	10107124	1.248	0.471181	0.461645
snm	3	43	6.578	23005.4	151339	5820363	0.719	0.471181	0.461645
snm	3	44	10.895	32123.5	349974	13459740	1.662	0.471181	0.461645
snm	3	45	8.164	34624.5	282691	10872078	1.342	0.471181	0.461645
snm	3	46	8.997	25155.2	226309	8703684	1.075	0.471181	0.461645
snm	3	47	11.103	39506.6	438628	16869306	2.083	0.471181	0.461645
snm	3	48	7.462	23795.5	177572	6829295	0.843	0.471181	0.461645
snm	3	49	8.321	34619.3	288050	11078171	1.368	0.471181	0.461645
snm	3	50	7.696	33931.5	261152	10043715	1.24	0.471181	0.461645
snm	3	51	7.462	23983.4	178975	6883247	0.85	0.471181	0.461645
snm	3	52	7.878	29079.1	229099	8810961	1.088	0.471181	0.461645
snm	3	53	8.19	28576.7	234057	9001668	1.111	0.471181	0.461645
snm	3	54	4.316	17580	75879.8	2918278	0.36	0.471181	0.461645
snm	3	55	8.789	31268.7	274806	10568826	1.305	0.471181	0.461645
snm	3	56	7.28	21784.9	158604	6099774	0.753	0.471181	0.461645
snm	3	57	7.41	34798.2	257870	9917495	1.224	0.471181	0.461645
snm	3	58	9.543	33154.8	316382	12167802	1.502	0.471181	0.461645
snm	3	59	7.696	33837.5	260429	10015897	1.237	0.471181	0.461645
snm	3	60	8.633	36430.5	314487	12094923	1.493	0.471181	0.461645
snm	3	61	9.101	29292.3	266576	10252312	1.266	0.471181	0.461645
snm	3	62	8.373	28030.1	234682	9025683	1.114	0.471181	0.461645
snm	3	63	7.488	31574.1	236441	9093354	1.123	0.471181	0.461645
snm	3	64	7.566	32219.7	243789	9375929	1.158	0.471181	0.461645
snm	3	65	5.98	35474.9	212153	8159227	1.007	0.471181	0.461645
snm	3	66	6.032	35248.1	212629	8177557	1.01	0.471181	0.461645
snm	3	67	4.914	25326.8	124464	4786770	0.591	0.471181	0.461645
snm	3	68	6.786	38258.9	259641	9985579	1.233	0.471181	0.461645
snm	3	69	4.082	21603.7	88191.7	3391783	0.419	0.471181	0.461645
snm	4	1	5.902	16206.5	95656.6	3678877	0.816	0.486268	0.461645
snm	4	2	5.304	18403	97615.4	3754211	0.832	0.486268	0.461645
snm	4	3	6.812	25379.1	172893	6649314	1.474	0.486268	0.461645
snm	4	4	1.404	8499.13	11933.5	458953	0.102	0.486268	0.461645
snm	4	5	5.59	17014	95113.7	3658000	0.811	0.486268	0.461645
snm	4	6	4.394	14473.4	63599.8	2445999	0.542	0.486268	0.461645
snm	4	7	6.864	27978.6	192057	7386347	1.638	0.486268	0.461645
snm	4	8	5.772	21167	122183	4699074	1.042	0.486268	0.461645
snm	4	9	4.42	14242.4	62955.4	2421214	0.537	0.486268	0.461645
snm	4	10	6.084	20341.7	123766	4759956	1.055	0.486268	0.461645
snm	4	11	6.162	33424.3	205973	7921558	1.756	0.486268	0.461645
snm	4	12	5.876	15720.8	92381.2	3552909	0.788	0.486268	0.461645
snm	4	13	6.76	31228.1	211114	8119296	1.8	0.486268	0.461645
snm	4	14	3.016	13808.8	41650	1601826	0.355	0.486268	0.461645
snm	4	15	6.812	26538.8	180793	6953160	1.542	0.486268	0.461645
snm	4	16	3.094	18072.1	55918.5	2150583	0.477	0.486268	0.461645
snm	4	17	5.174	22204.7	114894	4418726	0.98	0.486268	0.461645
snm	4	18	1.716	5565.7	9551.31	367336	0.081	0.486268	0.461645
snm	4	19	6.266	28619.9	179343	6897393	1.529	0.486268	0.461645
snm	4	20	5.928	17324.9	102708	3950074	0.876	0.486268	0.461645
snm	4	21	6.188	22635.5	140077	5387257	1.195	0.486268	0.461645
snm	4	22	5.33	16523.4	88075.2	3387304	0.751	0.486268	0.461645
snm	4	23	6.942	29943.2	207878	7994842	1.773	0.486268	0.461645
snm	4	24	6.084	14430.8	87802.4	3376813	0.749	0.486268	0.461645
snm	4	25	6.11	21214.3	129627	4985350	1.105	0.486268	0.461645
snm	4	26	4.914	13277.3	65248.7	2509414	0.556	0.486268	0.461645
snm	4	27	7.098	30899.7	219339	8435606	1.87	0.486268	0.461645
snm	4	28	5.46	18925.6	103340	3974367	0.881	0.486268	0.461645
snm	4	29	5.85	18825.6	110136	4235761	0.939	0.486268	0.461645
snm	4	30	5.512	14894.9	82105.7	3157723	0.7	0.486268	0.461645
snm	4	31	1.092	10266.2	11211.4	431181	0.096	0.486268	0.461645
snm	4	32	5.148	9374.9	48264.9	1856231	0.412	0.486268	0.461645
snm	4	33	5.694	20281.6	115490	4441667	0.985	0.486268	0.461645
snm	4	34	6.734	22705	152905	5880591	1.304	0.486268	0.461645
snm	4	35	7.072	26654.5	188512	7250028	1.608	0.486268	0.461645
snm	4	36	7.722	24216.7	187012	7192351	1.595	0.486268	0.461645
snm	4	37	7.384	20544.8	151712	5834727	1.294	0.486268	0.461645
snm	4	38	6.786	22860.9	155143	5966682	1.323	0.486268	0.461645
snm	4	39	6.292	22650.2	142524	5481353	1.215	0.486268	0.461645
snm	4	40	5.746	19624.8	112771	4337082	0.962	0.486268	0.461645
snm	4	41	7.072	19443.7	137514	5288677	1.173	0.486268	0.461645
snm	4	42	4.03	11851.3	47763.7	1836956	0.407	0.486268	0.461645
snm	4	43	7.254	26145	189667	7294455	1.617	0.486268	0.461645
snm	4	44	7.696	25063.7	192902	7418854	1.645	0.486268	0.461645
snm	4	45	4.628	12300.3	56929.3	2189456	0.485	0.486268	0.461645
snm	4	46	5.72	15479.6	88548.9	3405520	0.755	0.486268	0.461645
snm	4	47	6.838	17706.2	121082	4656734	1.033	0.486268	0.461645
snm	4	48	6.448	20254.1	130606	5023011	1.114	0.486268	0.461645
snm	4	49	6.37	19439.8	123839	4762744	1.056	0.486268	0.461645
snm	4	50	3.51	10717.6	37621.1	1446877	0.321	0.486268	0.461645
snm	4	51	6.916	20465.3	141547	5443772	1.207	0.486268	0.461645
snm	4	52	5.538	16991.9	94106.8	3619274	0.802	0.486268	0.461645
snm	4	53	6.5	23708.9	154117	5927230	1.314	0.486268	0.461645
snm	4	54	5.616	16969.6	95307.2	3665440	0.813	0.486268	0.461645
snm	4	55	5.33	19278.3	102760	3952059	0.876	0.486268	0.461645
snm	4	56	4.212	11619.1	48942.7	1882298	0.417	0.486268	0.461645
snm	4	57	4.654	10464.1	48703	1873081	0.415	0.486268	0.461645
snm	4	58	6.604	20663.2	136468	5248453	1.164	0.486268	0.461645
snm	4	59	6.942	29652.3	205859	7917164	1.755	0.486268	0.461645
snm	4	60	8.737	30047.8	262513	10096057	2.239	0.486268	0.461645
snm	4	61	5.044	10968.1	55326.6	2127818	0.472	0.486268	0.461645
snm	4	62	6.578	21411.7	140854	5417154	1.201	0.486268	0.461645
snm	4	63	3.64	12847.8	46769	1798698	0.399	0.486268	0.461645
snm	4	64	7.254	24646.1	178794	6876270	1.525	0.486268	0.461645
snm	4	65	6.448	21814.1	140665	5409885	1.2	0.486268	0.461645
snm	4	66	7.046	23521.5	165742	6374323	1.413	0.486268	0.461645
snm	4	67	4.004	12331.8	49379.3	1899090	0.421	0.486268	0.461645
snm	4	68	4.836	12683.1	61339.3	2359063	0.523	0.486268	0.461645
snm	4	69	6.63	22790.4	151110	5811560	1.289	0.486268	0.461645
snm	4	70	5.2	10695.1	55618.1	2139028	0.474	0.486268	0.461645
snm	4	71	6.786	26518.8	179967	6921394	1.535	0.486268	0.461645
snm	4	72	5.85	21348.5	124897	4803423	1.065	0.486268	0.461645
snm	4	73	5.226	11863.6	62002.9	2384583	0.529	0.486268	0.461645
snm	5	1	8.971	22428.7	201198	7737909	1.663	0.477928	0.461645
snm	5	2	6.76	13343.3	90206.3	3469263	0.746	0.477928	0.461645
snm	5	3	6.422	18295.7	117502	4519038	0.971	0.477928	0.461645
snm	5	4	4.264	11332.3	48323.8	1858497	0.4	0.477928	0.461645
snm	5	5	4.628	12486.5	57790.8	2222591	0.478	0.477928	0.461645
snm	5	6	5.72	18897.2	108099	4157385	0.894	0.477928	0.461645
snm	5	7	5.226	9320.57	48712.2	1873434	0.403	0.477928	0.461645
snm	5	8	5.876	22999.5	135153	5197878	1.117	0.477928	0.461645
snm	5	9	7.904	22452.3	177473	6825488	1.467	0.477928	0.461645
snm	5	10	6.032	13481.4	81324.8	3127688	0.672	0.477928	0.461645
snm	5	11	4.784	11919.5	57026.5	2193193	0.471	0.477928	0.461645
snm	5	12	7.488	24090.2	180398	6937969	1.491	0.477928	0.461645
snm	5	13	7.774	21311.2	165683	6372051	1.37	0.477928	0.461645
snm	5	14	6.214	20822.8	129401	4976650	1.07	0.477928	0.461645
snm	5	15	7.566	20768.1	157141	6043510	1.299	0.477928	0.461645
snm	5	16	2.548	14115.6	35968.7	1383330	0.297	0.477928	0.461645
snm	5	17	6.786	23936.6	162443	6247447	1.343	0.477928	0.461645
snm	5	18	4.134	10230.8	42296.9	1626705	0.35	0.477928	0.461645
snm	5	19	6.058	22362.2	135479	5210399	1.12	0.477928	0.461645
snm	5	20	7.254	19678.7	142758	5490351	1.18	0.477928	0.461645
snm	5	21	6.994	15451.1	108072	4156355	0.894	0.477928	0.461645
snm	5	22	6.812	21577.4	146994	5653270	1.215	0.477928	0.461645
snm	5	23	4.706	8096.22	38103.1	1465415	0.315	0.477928	0.461645
snm	5	24	6.37	21224.8	135210	5200073	1.118	0.477928	0.461645
snm	5	25	7.878	21310.7	167896	6457132	1.388	0.477928	0.461645
snm	5	26	8.555	25232.2	215849	8301398	1.785	0.477928	0.461645
snm	5	27	7.54	19581.5	147653	5678631	1.221	0.477928	0.461645
snm	5	28	4.264	12125.4	51705.9	1988567	0.427	0.477928	0.461645
snm	5	29	6.474	20752.7	134361	5167422	1.111	0.477928	0.461645
snm	5	30	5.096	25809.5	131533	5058653	1.087	0.477928	0.461645
snm	5	31	4.862	7594.83	36928.3	1420234	0.305	0.477928	0.461645
snm	5	32	7.202	28320.8	203979	7844873	1.686	0.477928	0.461645
snm	5	33	6.63	23045.3	152800	5876561	1.263	0.477928	0.461645
snm	5	34	4.602	10849.7	49933.1	1920389	0.413	0.477928	0.461645
snm	5	35	5.954	16773.9	99877.8	3841221	0.826	0.477928	0.461645
snm	5	36	7.67	19838.8	152173	5852444	1.258	0.477928	0.461645
snm	5	37	6.058	17756.5	107575	4137253	0.889	0.477928	0.461645
snm	5	38	6.058	13123.2	79505	3057701	0.657	0.477928	0.461645
snm	5	39	5.018	7796.83	39126.8	1504788	0.323	0.477928	0.461645
snm	5	40	7.332	18527.3	135851	5224709	1.123	0.477928	0.461645
snm	5	41	4.55	7280.05	33126.2	1274008	0.274	0.477928	0.461645
snm	5	42	6.11	23933.3	146241	5624319	1.209	0.477928	0.461645
snm	5	43	5.98	17685	105763	4067554	0.874	0.477928	0.461645
snm	5	44	5.018	14966.1	75104.5	2888459	0.621	0.477928	0.461645
snm	5	45	7.566	25266.5	191178	7352557	1.581	0.477928	0.461645
snm	5	46	9.933	22578.9	224267	8625136	1.854	0.477928	0.461645
snm	5	47	3.874	9939.4	38507.5	1480970	0.318	0.477928	0.461645
snm	5	48	6.76	25619.9	173201	6661166	1.432	0.477928	0.461645
snm	5	49	5.642	16068.5	90664.1	3486869	0.75	0.477928	0.461645
snm	5	50	7.93	20411.1	161870	6225389	1.338	0.477928	0.461645
snm	5	51	7.618	22362.8	170370	6552313	1.409	0.477928	0.461645
snm	5	52	8.008	27072.6	216811	8338364	1.793	0.477928	0.461645
snm	5	53	10.063	22300.7	224403	8630382	1.855	0.477928	0.461645
snm	5	54	6.422	25890.6	166279	6394972	1.375	0.477928	0.461645
snm	5	55	5.98	14666.9	87713.5	3373393	0.725	0.477928	0.461645
snm	5	56	4.81	8567.09	41210.2	1584911	0.341	0.477928	0.461645
snm	5	57	7.54	29040.4	218978	8421729	1.81	0.477928	0.461645
snm	5	58	5.824	15920.4	92726.2	3566176	0.767	0.477928	0.461645
snm	5	59	4.55	9484.67	43157.9	1659818	0.357	0.477928	0.461645
snm	5	60	7.514	24071.2	180882	6956566	1.495	0.477928	0.461645
snm	5	61	5.98	14392.4	86071.6	3310245	0.712	0.477928	0.461645
snm	6	1	7.202	43338.1	312140	12004650	2.003	0.459188	0.461645
snm	6	2	7.306	21747.9	158900	6111166	1.02	0.459188	0.461645
snm	6	3	7.436	41660.4	309805	11914876	1.988	0.459188	0.461645
snm	6	4	6.448	34628.6	223299	8587887	1.433	0.459188	0.461645
snm	6	5	4.628	14421.9	66748.6	2567100	0.428	0.459188	0.461645
snm	6	6	5.616	29513.4	165757	6374896	1.064	0.459188	0.461645
snm	6	7	7.046	23254.5	163861	6301981	1.051	0.459188	0.461645
snm	6	8	5.278	20501.5	108213	4161795	0.694	0.459188	0.461645
snm	6	9	1.638	19177.6	31414.8	1208189	0.202	0.459188	0.461645
snm	6	10	4.602	16097.3	74084.4	2849227	0.475	0.459188	0.461645
snm	6	11	6.916	31633.7	218792	8414565	1.404	0.459188	0.461645
snm	6	12	1.17	9588.84	11219.6	431498	0.072	0.459188	0.461645
snm	6	13	6.994	20524.3	143556	5521038	0.921	0.459188	0.461645
snm	6	14	6.084	26079.5	158677	6102600	1.018	0.459188	0.461645
snm	6	15	7.514	32616.9	245098	9426272	1.573	0.459188	0.461645
snm	6	16	8.216	21056.2	173008	6653761	1.11	0.459188	0.461645
snm	6	17	4.42	21818.7	96444.4	3709176	0.619	0.459188	0.461645
snm	6	18	8.347	20663.4	172467	6632958	1.107	0.459188	0.461645
snm	6	19	6.11	24379.8	148970	5729262	0.956	0.459188	0.461645
snm	6	20	7.956	32758	260639	10023961	1.672	0.459188	0.461645
snm	6	21	6.76	17144.9	115907	4457677	0.744	0.459188	0.461645
snm	6	22	9.647	28079.7	270873	10417553	1.738	0.459188	0.461645
snm	6	23	5.486	27651.9	151708	5834560	0.973	0.459188	0.461645
snm	6	24	6.422	24856.5	159638	6139548	1.024	0.459188	0.461645
snm	6	25	3.276	15525.3	50863.9	1956185	0.326	0.459188	0.461645
snm	6	26	6.994	25191	176196	6776369	1.131	0.459188	0.461645
snm	6	27	7.072	15830.1	111957	4305775	0.718	0.459188	0.461645
snm	6	28	6.656	16070.9	106974	4114142	0.686	0.459188	0.461645
snm	6	29	2.912	14821.3	43162.2	1659986	0.277	0.459188	0.461645
snm	6	30	7.748	27753.1	215044	8270436	1.38	0.459188	0.461645
snm	6	31	6.864	27393.2	188039	7231817	1.207	0.459188	0.461645
snm	6	32	4.758	20311.7	96648.7	3717034	0.62	0.459188	0.461645
snm	6	33	7.566	31824.2	240796	9260829	1.545	0.459188	0.461645
snm	6	34	5.876	24568.7	144375	5552532	0.926	0.459188	0.461645
snm	6	35	7.982	23254.5	185628	7139125	1.191	0.459188	0.461645
snm	6	36	6.526	17294.3	112870	4340878	0.724	0.459188	0.461645
snm	6	37	8.347	29209.8	243800	9376361	1.564	0.459188	0.461645
snm	6	38	5.772	32681.2	188647	7255232	1.21	0.459188	0.461645
snm	6	39	3.354	17571.1	58937	2266672	0.378	0.459188	0.461645
snm	6	40	7.306	27120.9	198157	7620982	1.271	0.459188	0.461645
snm	6	41	6.786	18319.6	124324	4781414	0.798	0.459188	0.461645
snm	6	42	8.711	30808.9	268361	10320973	1.722	0.459188	0.461645
snm	6	43	7.54	24895.8	187726	7219787	1.205	0.459188	0.461645
snm	6	44	4.836	15312.3	74054.6	2848082	0.475	0.459188	0.461645
snm	6	45	5.46	13333	72802.7	2799936	0.467	0.459188	0.461645
snm	6	46	5.122	15041.6	77047.8	2963200	0.494	0.459188	0.461645
snm	6	47	9.101	22251.6	202501	7788046	1.299	0.459188	0.461645
snm	6	48	6.994	26526.5	185537	7135624	1.19	0.459188	0.461645
snm	6	49	6.344	22017.5	139688	5372274	0.896	0.459188	0.461645
snm	6	50	9.699	28042.4	271971	10459800	1.745	0.459188	0.461645
snm	6	51	10.115	19541.8	197658	7601775	1.268	0.459188	0.461645
snm	6	52	7.774	18576.8	144425	5554472	0.927	0.459188	0.461645
snm	6	53	5.486	14199.1	77901.1	2996016	0.5	0.459188	0.461645
snm	6	54	6.24	21369.5	133354	5128673	0.856	0.459188	0.461645
snm	6	55	6.422	17300.7	111112	4273275	0.713	0.459188	0.461645
snm	7	1	7.826	16724.2	130891	5033981	1.062	0.404974	0.461645
snm	7	2	5.928	20103.2	119179	4583538	0.967	0.404974	0.461645
snm	7	3	5.902	25921.8	153000	5884247	1.242	0.404974	0.461645
snm	7	4	6.24	22161.2	138294	5318689	1.122	0.404974	0.461645
snm	7	5	5.824	18103	105438	4055078	0.856	0.404974	0.461645
snm	7	6	6.084	24002.4	146040	5616566	1.185	0.404974	0.461645
snm	7	7	4.03	11854.4	47776.2	1837436	0.388	0.404974	0.461645
snm	7	8	5.486	23239	127497	4903420	1.035	0.404974	0.461645
snm	7	9	6.318	29063.3	183633	7062371	1.49	0.404974	0.461645
snm	7	10	2.106	16407.8	34557	1329034	0.28	0.404974	0.461645
snm	7	11	5.928	24018.3	142389	5476163	1.156	0.404974	0.461645
snm	7	12	5.2	30608.4	159173	6121678	1.292	0.404974	0.461645
snm	7	13	6.266	26224.7	164334	6320159	1.334	0.404974	0.461645
snm	7	14	5.85	24181.4	141470	5440818	1.148	0.404974	0.461645
snm	7	15	3.484	12873.4	44853.6	1725034	0.364	0.404974	0.461645
snm	7	16	5.746	29020.6	166762	6413551	1.353	0.404974	0.461645
snm	7	17	6.578	25434.1	167316	6434837	1.358	0.404974	0.461645
snm	7	18	1.768	21356.2	37760.1	1452225	0.306	0.404974	0.461645
snm	7	19	5.148	31026.8	159736	6143304	1.296	0.404974	0.461645
snm	7	20	5.928	26139.4	154964	5959787	1.258	0.404974	0.461645
snm	7	21	3.614	33978.9	122807	4723073	0.997	0.404974	0.461645
snm	7	22	3.172	13705.1	43475.2	1672022	0.353	0.404974	0.461645
snm	7	23	5.174	23346.3	120801	4645907	0.98	0.404974	0.461645
snm	7	24	2.73	30612.6	83577.4	3214323	0.678	0.404974	0.461645
snm	7	25	6.578	17427.8	114647	4409228	0.93	0.404974	0.461645
snm	7	26	6.474	30733.2	198979	7652578	1.615	0.404974	0.461645
snm	7	27	6.162	25917.8	159715	6142522	1.296	0.404974	0.461645
snm	7	28	5.824	23570.1	137281	5279713	1.114	0.404974	0.461645
snm	7	29	4.654	21377.5	99496.7	3826566	0.808	0.404974	0.461645
snm	7	30	5.954	28471.4	169529	6519958	1.376	0.404974	0.461645
snm	7	31	3.302	17426.9	57547.2	2213220	0.467	0.404974	0.461645
snm	7	32	6.396	21045	134612	5177071	1.093	0.404974	0.461645
snm	7	33	3.64	15478.7	56346	2167022	0.457	0.404974	0.461645
snm	7	34	6.37	23582.9	150232	5777820	1.219	0.404974	0.461645
snm	7	35	6.11	30446.5	186039	7154916	1.51	0.404974	0.461645
snm	7	36	4.42	26388.8	116646	4486100	0.947	0.404974	0.461645
snm	7	37	5.356	32066.8	171760	6605768	1.394	0.404974	0.461645
snm	7	38	5.018	23045.2	115648	4447715	0.939	0.404974	0.461645
snm	7	39	4.888	19896.5	97260	3740545	0.789	0.404974	0.461645
snm	7	40	4.03	28182.7	113583	4368316	0.922	0.404974	0.461645
snm	7	41	5.252	27799.2	146010	5615448	1.185	0.404974	0.461645
snm	7	42	6.656	31017	206462	7940350	1.676	0.404974	0.461645
snm	7	43	6.032	31564.4	190408	7322937	1.545	0.404974	0.461645
snm	7	44	6.344	27099.2	171927	6612193	1.395	0.404974	0.461645
snm	7	45	4.784	24664.6	118002	4538279	0.958	0.404974	0.461645
snm	7	46	4.68	19645.1	91944.7	3536123	0.746	0.404974	0.461645
snm	7	47	6.474	32355.7	209483	8056561	1.7	0.404974	0.461645
snm	7	48	7.332	21632.9	158622	6100476	1.287	0.404974	0.461645
snm	7	49	5.018	15526.4	77916	2996587	0.632	0.404974	0.461645
snm	7	50	6.682	27232.4	181978	6998724	1.477	0.404974	0.461645
snm	7	51	4.264	13253.7	56517.2	2173609	0.459	0.404974	0.461645
snm	7	52	5.694	17173.9	97794.2	3761089	0.794	0.404974	0.461645
snm	7	53	5.85	29134.4	170446	6555235	1.383	0.404974	0.461645
snm	7	54	7.306	24728.3	180676	6948652	1.466	0.404974	0.461645
snm	7	55	3.094	16471.5	50965.8	1960106	0.414	0.404974	0.461645
snm	7	56	4.498	21115.7	94984.1	3653014	0.771	0.404974	0.461645
snm	7	57	6.292	17868.9	112438	4324273	0.913	0.404974	0.461645
snm	7	58	5.512	32618.7	179805	6915156	1.459	0.404974	0.461645
snm	7	59	7.072	25972.6	183690	7064560	1.491	0.404974	0.461645
snm	7	60	4.68	19624	91846	3532325	0.745	0.404974	0.461645
snm	7	61	4.498	21438.4	96435.8	3708846	0.783	0.404974	0.461645
snm	7	62	2.782	11197.3	31152.7	1198109	0.253	0.404974	0.461645
snm	7	63	4.42	11447.3	50600.3	1946048	0.411	0.404974	0.461645
snm	7	64	4.03	12715.2	51245.5	1970863	0.416	0.404974	0.461645
snm	7	65	3.848	8455.97	32540.5	1251484	0.264	0.404974	0.461645
snm	8	1	6.994	13774.9	96347.5	3705449	0.631	0.396058	0.461645
snm	8	2	7.306	26322.6	192324	7396645	1.259	0.396058	0.461645
snm	8	3	6.76	28388.7	191919	7381065	1.257	0.396058	0.461645
snm	8	4	6.708	19056.6	127839	4916599	0.837	0.396058	0.461645
snm	8	5	5.512	17131.4	94434.1	3631863	0.618	0.396058	0.461645
snm	8	6	6.136	30998.3	190217	7315607	1.245	0.396058	0.461645
snm	8	7	5.824	17411.5	101411	3900169	0.664	0.396058	0.461645
snm	8	8	4.264	12531	53435.2	2055078	0.35	0.396058	0.461645
snm	8	9	7.67	31760.3	243616	9369278	1.595	0.396058	0.461645
snm	8	10	5.356	19209.6	102893	3957187	0.674	0.396058	0.461645
snm	8	11	4.862	19299.3	93838.8	3608969	0.614	0.396058	0.461645
snm	8	12	4.238	14143.1	59942	2305322	0.392	0.396058	0.461645
snm	8	13	5.122	24764.4	126851	4878587	0.831	0.396058	0.461645
snm	8	14	6.448	25009.6	161272	6202381	1.056	0.396058	0.461645
snm	8	15	5.122	16593.6	84997.4	3268932	0.556	0.396058	0.461645
snm	8	16	7.54	34385.2	259280	9971696	1.698	0.396058	0.461645
snm	8	17	7.176	35199.2	252604	9714967	1.654	0.396058	0.461645
snm	8	18	5.616	30522.6	171425	6592881	1.122	0.396058	0.461645
snm	8	19	5.278	25939.7	136918	5265754	0.896	0.396058	0.461645
snm	8	20	5.07	24581.2	124634	4793325	0.816	0.396058	0.461645
snm	8	21	4.55	38300.8	174279	6702644	1.141	0.396058	0.461645
snm	8	22	5.928	37254.3	220857	8493985	1.446	0.396058	0.461645
snm	8	23	6.942	33552.7	232937	8958564	1.525	0.396058	0.461645
snm	8	24	6.318	22546	142454	5478687	0.933	0.396058	0.461645
snm	8	25	5.876	19551.9	114894	4418730	0.752	0.396058	0.461645
snm	8	26	6.552	31732	207921	7996471	1.361	0.396058	0.461645
snm	8	27	3.848	20758.4	79882.9	3072236	0.523	0.396058	0.461645
snm	8	28	5.772	28193.8	162744	6259021	1.066	0.396058	0.461645
snm	8	29	5.824	32636	190083	7310463	1.245	0.396058	0.461645
snm	8	30	7.436	30873.8	229591	8829909	1.503	0.396058	0.461645
snm	8	31	4.03	15906.3	64106.2	2465475	0.42	0.396058	0.461645
snm	8	32	7.072	28260.3	199869	7686797	1.309	0.396058	0.461645
snm	8	33	5.538	23985.4	132839	5108900	0.87	0.396058	0.461645
snm	8	34	5.434	21822.1	118589	4560826	0.776	0.396058	0.461645
snm	8	35	7.436	36146.6	268802	10337935	1.76	0.396058	0.461645
snm	8	36	5.044	31851.2	160667	6179127	1.052	0.396058	0.461645
snm	8	37	6.084	30183.2	183646	7062879	1.202	0.396058	0.461645
snm	8	38	6.058	34822.9	210970	8113745	1.381	0.396058	0.461645
snm	8	39	5.278	28664.3	151299	5818858	0.991	0.396058	0.461645
snm	8	40	5.59	28993.7	162085	6233645	1.061	0.396058	0.461645
snm	8	41	8.581	32461.5	278537	10712303	1.824	0.396058	0.461645
snm	8	42	4.992	11839.8	59107.9	2273243	0.387	0.396058	0.461645
snm	8	43	5.72	26199.1	149868	5763809	0.981	0.396058	0.461645
snm	8	44	5.642	29380	165772	6375462	1.085	0.396058	0.461645
snm	8	45	3.25	19358	62917.1	2419744	0.412	0.396058	0.461645
snm	8	46	6.006	25101.4	150768	5798415	0.987	0.396058	0.461645
snm	8	47	5.772	32468.8	187421	7208082	1.227	0.396058	0.461645
snm	8	48	5.616	31086.1	174590	6714595	1.143	0.396058	0.461645
snm	8	49	5.174	29013.8	150127	5773752	0.983	0.396058	0.461645
snm	8	50	3.458	17288.4	59786.9	2299358	0.391	0.396058	0.461645
snm	8	51	7.826	30667.2	240016	9230816	1.571	0.396058	0.461645
snm	8	52	5.304	24664.1	130826	5031473	0.857	0.396058	0.461645
snm	8	53	5.304	26038.6	138117	5311883	0.904	0.396058	0.461645
snm	8	54	1.144	11429.3	13075.9	502889	0.086	0.396058	0.461645
snm	8	55	6.812	26946.4	183570	7059944	1.202	0.396058	0.461645
snm	8	56	6.292	34687.4	218266	8394343	1.429	0.396058	0.461645
snm	8	57	6.344	23376.5	148309	5703857	0.971	0.396058	0.461645
snm	8	58	6.76	31777.1	214826	8262048	1.407	0.396058	0.461645
snm	8	59	4.576	15973.5	73099.1	2811333	0.479	0.396058	0.461645
snm	8	60	5.824	25207.2	146816	5646414	0.961	0.396058	0.461645
snm	8	61	6.292	15263.5	96043.5	3693757	0.629	0.396058	0.461645
snm	8	62	6.344	24125.4	153061	5886609	1.002	0.396058	0.461645
snm	9	1	5.252	19150.7	100585	3868437	0.691	0.576561	0.461645
snm	9	2	4.888	24260.9	118594	4561046	0.815	0.576561	0.461645
snm	9	3	5.33	21662.4	115467	4440785	0.793	0.576561	0.461645
snm	9	4	4.992	12829.7	64049.5	2463295	0.44	0.576561	0.461645
snm	9	5	4.056	16876.8	68456.2	2632773	0.47	0.576561	0.461645
snm	9	6	3.64	14825.5	53967.9	2075563	0.371	0.576561	0.461645
snm	9	7	6.786	35024.9	237693	9141488	1.633	0.576561	0.461645
snm	9	8	1.378	9776.32	13472.6	518145	0.093	0.576561	0.461645
snm	9	9	3.172	21346.1	67714	2604228	0.465	0.576561	0.461645
snm	9	10	7.228	27115.8	196005	7538195	1.347	0.576561	0.461645
snm	9	11	8.19	39061.6	319933	12304390	2.198	0.576561	0.461645
snm	9	12	6.5	31535.9	204996	7883970	1.409	0.576561	0.461645
snm	9	13	3.25	14823.8	48180.1	1852970	0.331	0.576561	0.461645
snm	9	14	5.278	19419.2	102501	3942102	0.704	0.576561	0.461645
snm	9	15	4.602	16602.3	76408.3	2938604	0.525	0.576561	0.461645
snm	9	16	6.266	19572.4	122648	4716947	0.843	0.576561	0.461645
snm	9	17	5.07	18681.4	94720.6	3642882	0.651	0.576561	0.461645
snm	9	18	6.76	25439.4	171981	6614246	1.182	0.576561	0.461645
snm	9	19	4.654	13989.1	65109	2504041	0.447	0.576561	0.461645
snm	9	20	8.294	39596.6	328434	12631307	2.257	0.576561	0.461645
snm	9	21	6.526	29763.8	194250	7470713	1.335	0.576561	0.461645
snm	9	22	6.11	18219.7	111329	4281626	0.765	0.576561	0.461645
snm	9	23	3.926	18763	73667.9	2833211	0.506	0.576561	0.461645
snm	9	24	9.959	35345.7	351994	13537411	2.419	0.576561	0.461645
snm	9	25	6.942	25691.5	178361	6859622	1.226	0.576561	0.461645
snm	9	26	3.9	15257	59505.9	2288551	0.409	0.576561	0.461645
snm	9	27	6.578	29053.1	191123	7350444	1.313	0.576561	0.461645
snm	9	28	4.602	35568.5	163696	6295631	1.125	0.576561	0.461645
snm	9	29	4.784	32027	153226	5892967	1.053	0.576561	0.461645
snm	9	30	8.451	36432.8	307876	11840665	2.115	0.576561	0.461645
snm	9	31	5.72	21820.5	124821	4800520	0.858	0.576561	0.461645
snm	9	32	5.096	19616.3	99970.8	3844801	0.687	0.576561	0.461645
snm	9	33	5.694	22603.7	128713	4950205	0.884	0.576561	0.461645
snm	9	34	7.072	23596.5	166884	6418240	1.147	0.576561	0.461645
snm	9	35	7.176	23109.7	165845	6378268	1.14	0.576561	0.461645
snm	9	36	3.51	14553.8	51086.8	1964759	0.351	0.576561	0.461645
snm	9	37	8.294	35963.5	298299	11472360	2.05	0.576561	0.461645
snm	9	38	7.41	23951.8	177493	6826252	1.22	0.576561	0.461645
snm	9	39	3.874	12783.8	49527.3	1904783	0.34	0.576561	0.461645
snm	9	40	8.789	33290.8	292578	11252307	2.01	0.576561	0.461645
snm	9	41	6.11	23113.5	141232	5431675	0.97	0.576561	0.461645
snm	9	42	7.982	23393.6	186739	7181827	1.283	0.576561	0.461645
snm	9	43	4.862	14309.6	69577.7	2675904	0.478	0.576561	0.461645
snm	9	44	2.314	19637	45442.7	1747689	0.312	0.576561	0.461645
snm	9	45	2.86	17194.3	49178.6	1891370	0.338	0.576561	0.461645
snm	9	46	8.763	34117.9	298959	11497748	2.054	0.576561	0.461645
snm	9	47	4.186	11671.5	48859.9	1879114	0.336	0.576561	0.461645
snm	9	48	6.266	20976.5	131446	5055327	0.903	0.576561	0.461645
snm	9	49	5.044	12785	64491.2	2480282	0.443	0.576561	0.461645
snm	9	50	6.916	45019.2	311371	11975099	2.139	0.576561	0.461645
snm	9	51	5.98	23737.5	141959	5459633	0.975	0.576561	0.461645
snm	9	52	7.384	26294.7	194172	7467693	1.334	0.576561	0.461645
snm	9	53	7.124	33172.5	236335	9089269	1.624	0.576561	0.461645
snm	9	54	3.38	16749.4	56616.5	2177425	0.389	0.576561	0.461645
snm	9	55	4.03	17882	72068.9	2771715	0.495	0.576561	0.461645
snm	9	56	5.044	12438.9	62745.8	2413154	0.431	0.576561	0.461645
snm	9	57	6.188	29610.2	183239	7047239	1.259	0.576561	0.461645
snm	9	58	5.096	14041.8	71561.4	2752197	0.492	0.576561	0.461645
snm	9	59	5.564	23443.2	130446	5016842	0.896	0.576561	0.461645
snm	9	60	4.966	18678.7	92764	3567630	0.637	0.576561	0.461645
snm	9	61	7.332	24992.1	183253	7047759	1.259	0.576561	0.461645
snm	9	62	4.966	21078.8	104684	4026048	0.719	0.576561	0.461645
snm	9	63	6.916	28691.4	198442	7631910	1.364	0.576561	0.461645
snm	9	64	3.276	18526.5	60696.3	2334334	0.417	0.576561	0.461645
snm	9	65	6.136	33354.6	204676	7871680	1.406	0.576561	0.461645
snm	9	66	5.902	21064.6	124331	4781671	0.854	0.576561	0.461645
snm	9	67	7.046	28809.3	203003	7807330	1.395	0.576561	0.461645
snm	9	68	6.188	31945.8	197692	7603099	1.358	0.576561	0.461645
snm	9	69	4.68	23961.4	112146	4313049	0.771	0.576561	0.461645
snm	9	70	7.878	38456.1	302976	11652203	2.082	0.576561	0.461645
snm	9	71	3.614	23912.7	86425.6	3323863	0.594	0.576561	0.461645
snm	9	72	6.76	26182.2	177002	6807369	1.216	0.576561	0.461645
snm	9	73	4.992	23294.7	116294	4472581	0.799	0.576561	0.461645
snm	9	74	8.138	35818.5	291509	11211199	2.003	0.576561	0.461645
snm	9	75	5.148	10409.1	53589.1	2060997	0.368	0.576561	0.461645
snm	9	76	7.02	20475.7	143748	5528433	0.988	0.576561	0.461645
tef	1	1	4.498	25706.2	115633	4447168	0.96	0.284133	0.317954
tef	1	2	5.044	21666.2	109291	4203238	0.908	0.284133	0.317954
tef	1	3	5.772	32429.4	187194	7199325	1.555	0.284133	0.317954
tef	1	4	5.772	30408.9	175530	6750766	1.458	0.284133	0.317954
tef	1	5	3.562	25206.4	89790.6	3453277	0.746	0.284133	0.317954
tef	1	6	5.46	29907.1	163303	6280489	1.356	0.284133	0.317954
tef	1	7	5.096	35087.7	178817	6877180	1.485	0.284133	0.317954
tef	1	8	4.16	33703.7	140216	5392599	1.165	0.284133	0.317954
tef	1	9	3.25	27402.9	89064.9	3425366	0.74	0.284133	0.317954
tef	1	10	5.148	33279.2	171332	6589279	1.423	0.284133	0.317954
tef	1	11	4.94	34058.3	168258	6471086	1.398	0.284133	0.317954
tef	1	12	4.108	21108	86716.9	3335063	0.72	0.284133	0.317954
tef	1	13	4.576	36788.5	168354	6474770	1.398	0.284133	0.317954
tef	1	14	3.068	26041.9	79901.4	3072947	0.664	0.284133	0.317954
tef	1	15	3.718	31534.1	117251	4509380	0.974	0.284133	0.317954
tef	1	16	5.72	30008.2	171657	6601812	1.426	0.284133	0.317954
tef	1	17	4.212	28480.6	119968	4613860	0.996	0.284133	0.317954
tef	1	18	3.068	30562.9	93772.7	3606425	0.779	0.284133	0.317954
tef	1	19	3.952	32671.8	129127	4966120	1.073	0.284133	0.317954
tef	1	20	4.082	21408.6	87395.1	3361146	0.726	0.284133	0.317954
tef	1	21	3.822	32749.3	125175	4814145	1.04	0.284133	0.317954
tef	1	22	4.056	26910.8	109157	4198077	0.907	0.284133	0.317954
tef	1	23	5.122	25307.9	129635	4985661	1.077	0.284133	0.317954
tef	1	24	4.628	26841	124227	4777690	1.032	0.284133	0.317954
tef	1	25	3.536	25072.1	88660.4	3409811	0.736	0.284133	0.317954
tef	1	26	3.952	23474.5	92776.9	3568129	0.771	0.284133	0.317954
tef	1	27	3.744	35859.3	134265	5163734	1.115	0.284133	0.317954
tef	1	28	4.238	26827.9	113703	4372948	0.944	0.284133	0.317954
tef	1	29	3.692	31443	116095	4464908	0.964	0.284133	0.317954
tef	1	30	4.758	30050.5	142989	5499248	1.188	0.284133	0.317954
tef	1	31	6.474	22298	144366	5552214	1.199	0.284133	0.317954
tef	1	32	1.742	18843.9	32828	1262538	0.273	0.284133	0.317954
tef	1	33	4.498	29468.3	132556	5098016	1.101	0.284133	0.317954
tef	1	34	4.186	18251.6	76405.9	2938513	0.635	0.284133	0.317954
tef	1	35	4.966	26586.1	132034	5077937	1.097	0.284133	0.317954
tef	1	36	3.692	37195.6	137334	5281769	1.141	0.284133	0.317954
tef	1	37	3.614	39480.1	142690	5487732	1.185	0.284133	0.317954
tef	1	38	3.588	21078	75632.3	2908761	0.628	0.284133	0.317954
tef	1	39	4.42	24928.5	110191	4237853	0.915	0.284133	0.317954
tef	1	40	4.81	34498.1	165946	6382148	1.378	0.284133	0.317954
tef	1	41	3.978	19779.6	78688.1	3026285	0.654	0.284133	0.317954
tef	1	42	4.368	37846.7	165324	6358248	1.373	0.284133	0.317954
tef	1	43	3.692	21901.8	80866.2	3110052	0.672	0.284133	0.317954
tef	1	44	3.874	18243.9	70681	2718337	0.587	0.284133	0.317954
tef	1	45	3.718	30635	113908	4380809	0.946	0.284133	0.317954
tef	1	46	4.342	37364.6	162247	6239885	1.348	0.284133	0.317954
tef	1	47	4.992	25279.1	126201	4853584	1.048	0.284133	0.317954
tef	1	48	3.536	17767.7	62830.3	2416404	0.522	0.284133	0.317954
tef	1	49	4.81	26350.4	126753	4874818	1.053	0.284133	0.317954
tef	1	50	3.302	16197.9	53488.6	2057131	0.444	0.284133	0.317954
tef	1	51	5.798	28084.1	162841	6262755	1.353	0.284133	0.317954
tef	1	52	4.342	29920.4	129922	4996705	1.079	0.284133	0.317954
tef	1	53	4.862	28891.9	140481	5402782	1.167	0.284133	0.317954
tef	1	54	3.458	22129.3	76527.9	2943202	0.636	0.284133	0.317954
tef	1	55	5.434	23474	127565	4906068	1.06	0.284133	0.317954
tef	1	56	4.81	23525.4	113164	4352208	0.94	0.284133	0.317954
tef	1	57	4.316	24856.5	107287	4126178	0.891	0.284133	0.317954
tef	1	58	4.706	26233.5	123462	4748260	1.025	0.284133	0.317954
tef	1	59	4.836	21148.2	102279	3933574	0.85	0.284133	0.317954
tef	1	60	4.628	26804.4	124058	4771176	1.03	0.284133	0.317954
tef	1	61	5.33	23669.4	126166	4852237	1.048	0.284133	0.317954
tef	2	1	6.162	21118.4	130139	5005056	1.303	0.350897	0.317954
tef	2	2	4.056	13141.1	53303.6	2050016	0.534	0.350897	0.317954
tef	2	3	4.446	12489.8	55533	2135755	0.556	0.350897	0.317954
tef	2	4	3.172	19730.1	62587.6	2407070	0.627	0.350897	0.317954
tef	2	5	5.694	23047.3	131239	5047364	1.314	0.350897	0.317954
tef	2	6	5.408	13983.7	75628.5	2908612	0.757	0.350897	0.317954
tef	2	7	5.902	20836.5	122984	4729879	1.232	0.350897	0.317954
tef	2	8	4.16	12598.4	52412.3	2015736	0.525	0.350897	0.317954
tef	2	9	5.824	26605	154957	5959519	1.552	0.350897	0.317954
tef	2	10	4.706	13537.1	63709.4	2450215	0.638	0.350897	0.317954
tef	2	11	3.016	20636.8	62244.2	2393863	0.623	0.350897	0.317954
tef	2	12	5.668	21755.3	123317	4742661	1.235	0.350897	0.317954
tef	2	13	5.538	17309.9	95867.8	3687002	0.96	0.350897	0.317954
tef	2	14	7.28	24503.6	178397	6861021	1.786	0.350897	0.317954
tef	2	15	5.98	21984.5	131475	5056435	1.317	0.350897	0.317954
tef	2	16	6.11	25435.3	155419	5977305	1.556	0.350897	0.317954
tef	2	17	5.772	23307.6	134540	5174285	1.347	0.350897	0.317954
tef	2	18	3.848	15485.1	59590.2	2291792	0.597	0.350897	0.317954
tef	2	19	3.484	21854.5	76145.7	2928504	0.763	0.350897	0.317954
tef	2	20	3.666	14324.8	52518	2019800	0.526	0.350897	0.317954
tef	2	21	4.81	20153.8	96945.8	3728459	0.971	0.350897	0.317954
tef	2	22	3.614	16779	60643.1	2332285	0.607	0.350897	0.317954
tef	2	23	6.11	24457.9	149447	5747616	1.497	0.350897	0.317954
tef	2	24	5.148	18207.4	93737.5	3605071	0.939	0.350897	0.317954
tef	2	25	4.888	25286.3	123607	4753817	1.238	0.350897	0.317954
tef	2	26	4.16	17803.3	74066.3	2848534	0.742	0.350897	0.317954
tef	2	27	5.226	24521.5	128157	4928827	1.283	0.350897	0.317954
tef	2	28	5.278	18307.2	96631.3	3716365	0.968	0.350897	0.317954
tef	2	29	4.446	15937.5	70862.5	2725318	0.71	0.350897	0.317954
tef	2	30	6.552	16187.5	106067	4079255	1.062	0.350897	0.317954
tef	2	31	5.902	24378.5	143891	5533922	1.441	0.350897	0.317954
tef	2	32	1.612	15958.1	25726	989403	0.258	0.350897	0.317954
tef	2	33	6.942	25445.4	176653	6793935	1.769	0.350897	0.317954
tef	2	34	4.992	17926	89492.1	3441795	0.896	0.350897	0.317954
tef	2	35	5.434	18396	99969.7	3844758	1.001	0.350897	0.317954
tef	2	36	4.498	15031.6	67616.1	2600461	0.677	0.350897	0.317954
tef	2	37	4.368	20788.7	90810.4	3492496	0.909	0.350897	0.317954
tef	2	38	5.928	27180.4	161135	6197134	1.614	0.350897	0.317954
tef	2	39	5.07	22797.3	115589	4445471	1.157	0.350897	0.317954
tef	2	40	4.108	14416.4	59226.2	2277794	0.593	0.350897	0.317954
tef	2	41	5.252	18629.1	97846	3763080	0.98	0.350897	0.317954
tef	2	42	4.836	27594.7	133456	5132608	1.336	0.350897	0.317954
tef	2	43	5.07	18797.9	95311.3	3665599	0.954	0.350897	0.317954
tef	2	44	4.706	22064.3	103841	3993630	1.04	0.350897	0.317954
tef	2	45	5.148	18884.6	97224	3739160	0.974	0.350897	0.317954
tef	2	46	5.174	17802.7	92116.6	3542732	0.922	0.350897	0.317954
tef	2	47	2.834	21007.5	59539	2289823	0.596	0.350897	0.317954
tef	2	48	2.106	11150.9	23485.1	903220	0.235	0.350897	0.317954
tef	2	49	3.328	23405.2	77897.1	2995863	0.78	0.350897	0.317954
tef	2	50	5.928	26512.4	157175	6044825	1.574	0.350897	0.317954
tef	2	51	4.03	22391.9	90244.6	3470738	0.904	0.350897	0.317954
tef	2	52	5.746	25521.7	146657	5640301	1.469	0.350897	0.317954
tef	2	53	5.33	18378.4	97962.7	3767569	0.981	0.350897	0.317954
tef	2	54	4.368	20462.8	89386.8	3437746	0.895	0.350897	0.317954
tef	2	55	5.59	17237.6	96364.1	3706087	0.965	0.350897	0.317954
tef	2	56	5.408	19096.8	103281	3972124	1.034	0.350897	0.317954
tef	2	57	5.642	20111.5	113476	4364205	1.136	0.350897	0.317954
tef	2	58	5.512	16676.7	91927.5	3535461	0.921	0.350897	0.317954
tef	2	59	6.344	19888.6	126181	4852824	1.264	0.350897	0.317954
tef	2	60	5.824	16206.6	94392.9	3630278	0.945	0.350897	0.317954
tef	2	61	5.694	16347.9	93090.6	3580191	0.932	0.350897	0.317954
tef	2	62	5.434	19694.9	107028	4116231	1.072	0.350897	0.317954
tef	2	63	5.044	20061.8	101198	3891998	1.013	0.350897	0.317954
tef	3	1	4.94	19491.6	96294.2	3703399	0.639	0.343317	0.317954
tef	3	2	5.538	30572.5	169321	6511950	1.123	0.343317	0.317954
tef	3	3	5.616	31092.9	174628	6716076	1.158	0.343317	0.317954
tef	3	4	5.772	30006	173205	6661330	1.148	0.343317	0.317954
tef	3	5	5.018	20547.4	103113	3965650	0.684	0.343317	0.317954
tef	3	6	5.824	29406.1	171271	6586965	1.136	0.343317	0.317954
tef	3	7	4.784	23624.3	113026	4346879	0.749	0.343317	0.317954
tef	3	8	4.186	25685.3	107525	4135336	0.713	0.343317	0.317954
tef	3	9	4.654	22284.9	103720	3988991	0.688	0.343317	0.317954
tef	3	10	6.422	36654.9	235412	9053769	1.561	0.343317	0.317954
tef	3	11	6.032	31671.9	191056	7347877	1.267	0.343317	0.317954
tef	3	12	6.24	34276	213895	8226234	1.418	0.343317	0.317954
tef	3	13	4.264	23133.6	98647.8	3793918	0.654	0.343317	0.317954
tef	3	14	5.694	39645	225752	8682265	1.497	0.343317	0.317954
tef	3	15	4.81	34965.2	168193	6468563	1.115	0.343317	0.317954
tef	3	16	5.278	26168.2	138124	5312135	0.916	0.343317	0.317954
tef	3	17	5.356	38486.5	206146	7928225	1.367	0.343317	0.317954
tef	3	18	6.188	30685.5	189894	7303160	1.259	0.343317	0.317954
tef	3	19	5.694	38557.1	219557	8443999	1.456	0.343317	0.317954
tef	3	20	5.252	29735.3	156179	6006528	1.036	0.343317	0.317954
tef	3	21	6.214	37227.6	231346	8897397	1.534	0.343317	0.317954
tef	3	22	5.278	26558.6	140185	5391404	0.93	0.343317	0.317954
tef	3	23	5.044	34121.5	172119	6619579	1.141	0.343317	0.317954
tef	3	24	3.744	24851.9	93050.9	3578667	0.617	0.343317	0.317954
tef	3	25	4.706	33266	156559	6021150	1.038	0.343317	0.317954
tef	3	26	6.318	40146	253658	9755482	1.682	0.343317	0.317954
tef	3	27	3.77	14892	56146.2	2159340	0.372	0.343317	0.317954
tef	3	28	4.108	21838.8	89719.2	3450530	0.595	0.343317	0.317954
tef	3	29	3.666	15081.7	55292.8	2126519	0.367	0.343317	0.317954
tef	3	30	6.396	40220.2	257264	9894180	1.706	0.343317	0.317954
tef	3	31	5.278	31199.2	164679	6333444	1.092	0.343317	0.317954
tef	3	32	4.94	36509.4	180368	6936794	1.196	0.343317	0.317954
tef	3	33	5.2	29894.1	155459	5978825	1.031	0.343317	0.317954
tef	3	34	5.33	37185.4	198210	7623010	1.314	0.343317	0.317954
tef	3	35	4.498	23770.6	106927	4112322	0.709	0.343317	0.317954
tef	3	36	5.72	35128.3	200946	7728226	1.332	0.343317	0.317954
tef	3	37	4.628	23552.6	109008	4192362	0.723	0.343317	0.317954
tef	3	38	5.98	33873.6	202576	7790923	1.343	0.343317	0.317954
tef	3	39	5.252	31952.8	167826	6454474	1.113	0.343317	0.317954
tef	3	40	5.59	27494	153701	5911218	1.019	0.343317	0.317954
tef	3	41	4.862	20793.8	101106	3888445	0.67	0.343317	0.317954
tef	3	42	5.096	25101.6	127925	4919906	0.848	0.343317	0.317954
tef	3	43	4.81	20129.2	96827.1	3723896	0.642	0.343317	0.317954
tef	3	44	5.226	29636.4	154889	5956912	1.027	0.343317	0.317954
tef	3	45	5.564	26222.8	145912	5611672	0.968	0.343317	0.317954
tef	3	46	4.706	20151.8	94839.9	3647467	0.629	0.343317	0.317954
tef	3	47	5.408	28477.5	154016	5923319	1.021	0.343317	0.317954
tef	3	48	5.928	29844.8	176931	6804617	1.173	0.343317	0.317954
tef	3	49	3.328	22833.3	75993.9	2922668	0.504	0.343317	0.317954
tef	3	50	5.07	31540.4	159919	6150371	1.06	0.343317	0.317954
tef	3	51	3.38	19649.4	66419.1	2554426	0.44	0.343317	0.317954
tef	3	52	6.578	27918	183656	7063254	1.218	0.343317	0.317954
tef	3	53	4.836	21039.9	101755	3913414	0.675	0.343317	0.317954
tef	3	54	4.602	19735.4	90827.8	3493167	0.602	0.343317	0.317954
tef	3	55	5.902	29701	175306	6742133	1.162	0.343317	0.317954
tef	3	56	3.458	16640	57544.5	2213116	0.382	0.343317	0.317954
tef	3	57	5.772	30759	177552	6828503	1.177	0.343317	0.317954
tef	3	58	6.63	31014	205635	7908574	1.364	0.343317	0.317954
tef	4	1	5.512	20208.9	111398	4284297	0.83	0.313135	0.317954
tef	4	2	6.76	28826	194875	7494758	1.452	0.313135	0.317954
[truncated: 2,991 more rows]

[truncated: 2 more sheets: S3 Fig, S4 Fig]
